# Supplementary material for: Phenotypic but not genetically predicted heart rate variability associated with all-cause mortality
Source: Commun Biol. 2023 Oct 6;6:1013. doi: 10.1038/s42003-023-05376-y (PMC10558565; doi:10.1038/s42003-023-05376-y)
Supplement: Supplementary file 4 — Supplementary Data 1-14 [file 42003_2023_5376_MOESM4_ESM.xlsx]

## Sheet: Supplementary Data1
Supplementary Data 1: Sex stratified characteristics of the UK Biobank study participants
	GWAS sample (N=46,075*)				Phenotype (N=54,312)				GRS calculation (N=412,891)
Variables	All	Men	Women	P-value	All	Men	Women	P-value	All	Men	Women	P-value
		21110	24965			24627	29685			188664	224227
Age	57.39 (7.93)	57.50 (8.04)	57.31 (7.83)	0.01	57.63 (7.91)	57.89 (8.00)	57.44 (7.83)	<0.001	57.29 (8.03)	57.53 (8.11)	57.09 (7.95)	<0.001
Body mass index	27.06 (4.54)	27.60 (4.04)	26.61 (4.88)	<0.001	27.26 (4.69)	27.77 (4.15)	26.84 (5.06)	<0.001	27.44 (4.79)	27.88 (4.26)	27.06153 (5.17)	<0.001
Resting hear rate	68.27 (10.72)	67.25 (11.35)	69.15 (10.08)	<0.001	68.34 (10.88)	67.19 (11.51)	69.29 (10.24)	<0.001	69.50 (11.28)	68.42 (11.90)	70.40659 (10.63)	<0.001
lnRMSSD	3.04 (0.64)	2.99 (0.65)	3.08 (0.62)	<0.001	3.02 (0.65)	2.9715 (0.6622)	3.05 (0.64)	<0.001	_	_	_	_
lnRMSSDc	0.89 (0.57)	0.83 (0.58)	0.95 (0.55)	<0.001	0.87 (0.58)	0.81 (0.59)	0.92 (0.57)	<0.001	_	_	_	_
lnSDNN	3.30 (0.60)	3.28 (0.62)	3.31 (0.59)	<0.001	3.27 (0.61)	3.26 (0.63)	3.28 (0.60)	<0.001	_	_	_	_
lnSDNNc	1.15 (0.57)	1.12 (0.59)	1.17 (0.55)	<0.001	1.12 (0.58)	1.10 (0.60)	1.14 (0.56)	<0.001	_	_	_	_
Systolic blood pressure	132.81 (17.66)	138.77 (15.71)	127.76 (17.65)	<0.001	132.64 (17.58)	138.61 (15.72)	127.69 (17.51)	<0.001	133.50 (17.99)	139.44 (16.21)	128.52 (17.90)	<0.001
Diastolic blood pressure	81.69 (8.26)	84.34 (7.79)	79.46 (7.97)	<0.001	81.55 (8.27)	84.12 (7.87)	79.42 (7.98)	<0.001	82.09 (8.59)	84.65 (8.28)	79.93 (8.23)	<0.001
Hypertension, N (%)	12,204 (26.5%)	6,503 (30.8%)	5,701 (22.8%)	<0.001	16,108 (29.7%)	8,634 (35.1%)	7,474 (25.2%)	<0.001	128,874 (31.2%)	68,222 (36.2%)	60,652 (27.0%)	<0.001
Atrial fibrillation, N (%)	327 (0.7%)	222 (1.1%)	105 (0.4%)	<0.001	540 (1.0%)	374 (1.5%)	166 (0.6%)	<0.001	6,839 (1.7%)	4,818 (2.6%)	2,021 (0.9%)	<0.001
Coronary artery disease, N (%)	188 (0.4%)	122 (0.6%)	66 (0.3%)	<0.001	1,940 (3.6%)	1,437 (5.8%)	503 (1.7%)	<0.001	18,778 (4.5%)	14,320 (7.6%)	4,458 (2.0%)	<0.001
Type 2 diabetes mellitus, N (%)	1,220 (2.6%)	783 (3.7%)	437 (1.8%)	<0.001	1,869 (3.4%)	1,213 (4.9%)	656 (2.2%)	<0.001	15,542 (3.8%)	9,868 (5.2%)	5,674 (2.5%)	<0.001
Beta-blockers, N (%)	1,177 (2.6%)	566 (2.7%)	611 (2.4%)	0.11	2,116 (3.9%)	1,153 (4.7%)	963 (3.2%)	<0.001	20,628 (5.0%)	11,798 (6.3%)	8,830 (3.9%)	<0.001
All-cause mortality, N (%)	1,118 (2.4%)	651 (3.1%)	467 (1.9%)	<0.001	1,548 (2.9%)	913 (3.7%)	635 (2.1%)	<0.001	17,503 (4.2%)	10,590 (5.6%)	6,913 (3.1%)	<0.001
Follow-up time, median (IQR)	6.99 (6.85, 7.13)	7.00 (6.85, 7.13)	6.98 (6.85, 7.13)	0.002	6.99 (6.85, 7.13)	7.00 (6.85, 7.13)	6.98 (6.85, 7.12)	<0.001	8.14 (7.69, 8.65)	8.14 (7.69, 8.64)	8.14 (7.69, 8.65)	0.009
Means (standard deviation (SD)) are shown unless indicated otherwise. N, number; GWAS, genome-wide association study; GRS, genetic risk score; bpm, beats per minute; ln, natural logarithmic transformation; lnRMSSDc, log-transformed corrected root mean square of successive differences; lnSDNN, log-transformed SD of normal-to-normal intervals; lnSDNNc, log-transformed corrected SD of normal-to-norm…

## Sheet: Supplementary Data2
Supplementary Data 2: Phenotypic associations of HRV traits with all-cause mortality and cardiovascular mortality (N=54,312)
	All-cause mortality (ndeaths=1541)			Cardiovascular mortality (ndeaths=310)
	HR	95%CI	P-value	HR	95%CI	P-value
lnRMSSD	1.19	1.10-1.28	1.48e-05	1.14	0.96-1.33	0.144
lnRMSSDc	1.12	1.04-1.23	0.00616	1.05	0.88-1.28	0.564
lnSDNN	1.32	1.23-1.43	9.3e-12	128	1.06-1.52	0.00686
lnSDNNc	1.27	1.15-1.34	3.5e-07	1.19	0.98-1.45	0.0721
Note: lnRMSSD, log-transformed root mean square of successive differences; lnRMSSDc, logtransformed heart rate corrected root mean square of successive differences; lnSDNN, log-transformed SD of normal-to-normal intervals; lnSDNNc, log-transformed heart rate corrected SD of normal-to-normal intervals; HR, hazard ratio; CI, confidence interval. Hazard ratios are adjusted for age, sex, diseases (an…

## Sheet: Supplementary Data3
Supplementary Data 3: Associations of heart rate variability traits with all-cause mortality and cardiovascular mortality (N=54,312)
		All-cause mortality				Cardiovascular mortality
	Quartile	ndeaths	HR	95%CI	P-value	ndeaths	HR	95%CI	P-value
lnRMSSD	1	565	1.31	1.15-1.51	9.29e-05	117	1.34	0.98-1.82	0.0621
	2	369	0.95	0.82-1.10	0.501	78	1.03	0.74-1.43	0.876
	3	341	0.96	0.82-1.11	0.564	64	0.99	0.70-1.40	0.963
	4	385	1	1		77	1	1
lnRMSSDc	1	545	1.19	1.03-1.36	0.0149	113	1.07	0.79-1.44	0.68
	2	393	0.97	0.84-1.12	0.699	85	0.96	0.70-1.33	0.818
	3	334	0.91	0.78-1.05	0.204	56	0.76	0.53-1.08	0.12
	4	388	1	1		82	1	1
lnSDNN	1	565	1.46	1.27-1.68	1.16e-07	113	1.15	0.85-1.57	0.36
	2	393	1.13	0.98-1.33	0.0783	93	1.19	0.87-1.63	0.266
	3	359	1.1	0.95-1.25	0.214	50	0.68	0.47-0.98	0.0402
	4	343	1	1		80	1	1
lnSDNNc	1	553	1.28	1.12-1.47	0.00042	117	1.18	0.86-1.61	0.293
	2	379	1.02	0.88-1.19	0.763	82	1.1	0.79-1.53	0.554
	3	363	1.02	0.88-1.19	0.777	62	0.9	0.64-1.28	0.563
	4	365	1	1		75	1	1
		Note: lnRMSSD, log-transformed root mean square of successive differences; lnRMSSDc, logtransformed heart rate corrected root mean square of successive differences; lnSDNN, log-transformed SD of normal-to-normal intervals; lnSDNNc, log-transformed heart rate corrected SD of normal-to-normal intervals; HR, hazard ratio; CI, confidence interval. Hazard ratios are adjusted for age, sex, diseases (an…

## Sheet: Supplementary Data4
Supplementary Data 4: Associations of geneticaly predicted heart rate variability with all-cause mortality and cardiovascular mortality (N=411,592)
	All-cause mortality (ndeaths=17,237)			Cardiovascular mortality (ndeaths=3,587)			Cancer mortality (ndeaths=6,314)
	HR	95%CI	P-value	HR	95%CI	P-value	HR	95%CI	P-value
lnRMSSD	1.1	0.90-1.33	0.366	1.2	0.79-1.85	0.391	0.804146		0.863305
lnRMSSDc	1.08	0.86-1.35	0.527	1.02	0.62-1.67	0.929	1.23246		0.886776
lnSDNN	1.02	0.79-1.32	0.876	0.92	0.52-1.61	0.775	0.954456		0.977518
lnSDNNc	0.9	0.81-1.53	0.516	0.78	0.39-1.56	0.491	1.57415		0.824305

## Sheet: Supplementary Data5
Supplementary Data 5: Associations of the quartiles of the genetic risk score for heart rate variability with all-cause mortality, cardiovascular mortality and cancer mortality (N=412,891)
		All-cause mortality (n=17,424)			Cardiovascular mortality (n=3,627)			Cancer mortality (ndeaths=7,349)
	Quartile	HR	95%CI	P-value	HR	95%CI	P-value	HR	95%CI	P-value
lnRMSSD	1	1.02	0.98-1.06	0.299	1.07	0.98-1.18	0.144	1.02014	0.96-1.02	0.54504
	2	1.02	0.98-1.07	0.267	1.03	0.94-1.14	0.485	1.02051	0.96-1.02	0.538554
	3	1.02	0.98-1.06	0.356	1.09	0.98-1.18	0.111	0.993661	0.93-1.06	0.847977
	4	1	1		1	1		1	1	.
lnRMSSDc	1	1.01	0.97-1.06	0.558	1.02	0.93-1.13	0.699	1.03788	0.97--1.11	0.260674
	2	0.98	0.44-1.02	0.273	0.98	0.89-1.08	0.698	1.00506	0.94-1.07	0.879734
	3	1.01	0.97-1.06	0.525	1.01	0.93-1.11	0.757	1.04849	0.98-1.12	0.151446
	4	1	1		1	1		1	1	.
lnSDNN	1	0.99	0.95-1.03	0.554	0.96	0.88-1.06	0.442	1.01576	0.95-1.08	0.636235
	2	0.99	0.95-1.03	0.708	0.99	0.91-1.09	0.895	1.00947	0.95-1.08	0.776317
	3	0.99	0.95-1.04	0.774	0.91	0.83-1.00	0.435	1.02621	0.96-1.09	0.433661
	4	1	1		1	1		1	1	.
lnSDNNc	1	0.97	0.93-1.01	0.179	0.96	0.88-1.06	0.434	0.952914	0.89-1.02	0.135439
	2	0.98	0.94-1.03	0.423	0.97	0.89-1.07	0.579	1.03447	0.97-1.10	0.311065
	3	0.99	0.95-1.03	0.496	1.01	0.92-1.11	0.846	0.970268	0.91-1.04	0.361797
	4	1	1		1	1		1	1

## Sheet: Supplementary Data6
Supplementary Data 6: In-silico sequencing and pleiotropy analysis of significant genetic variants for heart rate variability
Entry	#gSNP	gSNP	Linked_SNP	Chr	Pos_37	Alleles	LD	Cytoband	AF_EUR	Minor allele	MAF	Type	Gene	GeneId	GWAS_catalog
1	1	rs156653	rs156653	1	45003255	C/T	1	1p34.1	0.6768/0.3232	T	0.2947	intron_variant	RNF220	ENSG00000187147
2	1	rs156653	rs270754	1	45006764	C/G	0.995025	1p34.1	0.3232/0.6768	C	0.3019	intron_variant	RNF220	ENSG00000187147
3	1	rs156653	rs272564	1	45012273	C/A	0.861658	1p34.1	0.3333/0.6667	C	0.3888	intron_variant	RNF220	ENSG00000187147	Heart rate increase in response to exercise, Heart rate response to exercise, Heart rate response to recovery post exercise, Heart rate response to recovery post exercise (30 sec), Heart rate response to recovery post exercise (40 sec), Heart rate response to recovery post exercise (50 sec), Resting heart rate
4	1	rs156653	rs272521	1	45018304	G/A	0.786117	1p34.1	0.7121/0.2879	A	0.275	intron_variant	RNF220	ENSG00000187147
5	1	rs156653	rs272570	1	45005996	A/G	0.582292	1p34.1	0.2222/0.7778	A	0.2536	intron_variant	RNF220	ENSG00000187147	Heart rate response to recovery post exercise (20 sec)
6	1	rs156653	rs272565	1	45013415	C/T	0.515132	1p34.1	0.601/0.399	T	0.4062	intron_variant	RNF220	ENSG00000187147
7	1	rs156653	rs12120800	1	45006000	C/T	0.512666	1p34.1	0.5253/0.4747	C	0.4774	intron_variant	RNF220	ENSG00000187147
8	2	rs7612445	rs7612445	3	179172979	G/T	1	3q26.33	0.8384/0.1616	T	0.2646	upstream_gene_variant			Atrial fibrillation, Heart Rate, Resting heart rate
9	2	rs7612445	rs7634416	3	179173224	T/A	0.993091	3q26.33	0.1616/0.8384	T	0.2706	upstream_gene_variant
10	2	rs7612445	rs11922153	3	179172593	A/G	0.9862	3q26.33	0.8333/0.1667	G	0.2782	upstream_gene_variant
11	2	rs7612445	rs7611674	3	179169230	T/G	0.979387	3q26.33	0.8283/0.1717	G	0.2915	5_prime_UTR_variant	GNB4	ENSG00000114450	Diastolic blood pressure
12	2	rs7612445	rs73172225	3	179173969	A/T	0.649239	3q26.33	0.8687/0.1313	T	0.1354	upstream_gene_variant
13	2	rs7612445	rs2339798	3	179173620	C/A	0.649239	3q26.33	0.8687/0.1313	A	0.1356	upstream_gene_variant
14	2	rs7612445	rs73172223	3	179171224	C/T	0.649239	3q26.33	0.1313/0.8687	C	0.1386	upstream_gene_variant
15	2	rs7612445	rs4855075	3	179170494	C/T	0.641687	3q26.33	0.8636/0.1364	T	0.1368	upstream_gene_variant			Atrial fibrillation
16	2	rs7612445	rs4855074	3	179168462	T/C	0.641687	3q26.33	0.1364/0.8636	T	0.1422	intron_variant	GNB4	ENSG00000114450	Atrial fibrillation
17	2	rs7612445	rs4855076	3	179170657	T/G	0.599248	3q26.33	0.8636/0.1364	G	0.0427	upstream_gene_variant
18	3	rs1083698	rs1083698	3	191413314	C/T	1	3q28	0.5606/0.4394	C	0.3704	intergenic_variant
19	3	rs1083698	rs779506	3	191412597	A/G	0.646916	3q28	0.4495/0.5505	G	0.4581	intergenic_variant
20	3	rs1083698	rs6780520	3	191398966	C/G	0.646099	3q28	0.5303/0.4697	C	0.2899	intergenic_variant
21	3	rs1083698	rs55810635	3	191397833	A/C	0.643261	3q28	0.4697/0.5303	C	0.2897	intergenic_variant
22	3	rs1083698	rs10804935	3	191399807	C/A	0.640479	3q28	0.4697/0.5303	A	0.3692	intergenic_variant
23	3	rs1083698	rs1916633	3	191399955	C/T	0.640479	3q28	0.4697/0.5303	T	0.3688	intergenic_variant
24	3	rs1083698	rs6772065	3	191408742	A/G	0.636206	3q28	0.5303/0.4697	A	0.3758	intergenic_variant
25	3	rs1083698	rs9882369	3	191390112	T/A	0.610751	3q28	0.4646/0.5354	A	0.3758	regulatory_region_variant
26	3	rs1083698	rs7621570	3	191381576	A/G	0.610751	3q28	0.4646/0.5354	G	0.3714	intergenic_variant
27	3	rs1083698	rs6781713	3	191393938	T/G	0.609503	3q28	0.4646/0.5354	G	0.39	intergenic_variant
28	3	rs1083698	rs13095664	3	191384342	G/A	0.607893	3q28	0.4646/0.5354	A	0.374	regulatory_region_variant
29	3	rs1083698	rs11712422	3	191384293	T/C	0.607893	3q28	0.4646/0.5354	C	0.3976	regulatory_region_variant
30	3	rs1083698	rs11712481	3	191384341	A/G	0.607893	3q28	0.4646/0.5354	G	0.3738	regulatory_region_variant
31	3	rs1083698	rs9844725	3	191390009	T/C	0.60655	3q28	0.4646/0.5354	C	0.3818	regulatory_region_variant
32	3	rs1083698	rs9844568	3	191389908	A/C	0.60655	3q28	0.4646/0.5354	C	0.3818	regulatory_region_variant
33	3	rs1083698	rs11922636	3	191387521	T/C	0.605234	3q28	0.5404/0.4596	T	0.4349	intergenic_variant
34	3	rs1083698	rs9835040	3	191358419	G/A	0.550721	3q28	0.5303/0.4697	G	0.2821	upstream_gene_variant
35	3	rs1083698	rs4687241	3	191367216	G/A	0.547923	3q28	0.4697/0.5303	A	0.2823	intergenic_variant
36	3	rs1083698	rs11918660	3	191387644	C/T	0.527992	3q28	0.5455/0.4545	C	0.4171	intergenic_variant
37	3	rs1083698	rs11918712	3	191387657	A/G	0.527992	3q28	0.4545/0.5455	G	0.4177	intergenic_variant
38	3	rs1083698	rs11918662	3	191387669	C/T	0.524354	3q28	0.5505/0.4495	C	0.4117	intergenic_variant
39	3	rs1083698	rs11926302	3	191387670	G/A	0.524354	3q28	0.4495/0.5505	A	0.4175	intergenic_variant
40	4	rs56210945	rs56210945	5	137091161	A/C	1	5q31.2	0.1515/0.8485	A	0.1208	upstream_gene_variant
41	4	rs56210945	rs73298155	5	137090823	T/C	0.992539	5q31.2	0.1465/0.8535	T	0.1208	upstream_gene_variant
42	4	rs56210945	rs58900680	5	137078305	G/T	0.985246	5q31.2	0.1616/0.8384	G	0.1216	downstream_gene_variant
43	4	rs56210945	rs11949856	5	137066853	C/T	0.985246	5q31.2	0.8485/0.1515	T	0.1214	intron_variant	KLHL3	ENSG00000146021
44	4	rs56210945	rs112579530	5	137098810	C/T	0.985246	5q31.2	0.1515/0.8485	C	0.1204	downstream_gene_variant
45	4	rs56210945	rs61511837	5	137066469	C/T	0.985246	5q31.2	0.8485/0.1515	T	0.1216	intron_variant	KLHL3	ENSG00000146021
46	4	rs56210945	rs7722600	5	137194762	G/A	0.970853	5q31.2	0.1515/0.8485	G	0.1264	non_coding_transcript_exon_variant	RP11-381K20.2	ENSG00000250159	Heart Rate
47	4	rs56210945	rs3756687	5	137201693	A/G	0.970853	5q31.2	0.8485/0.1515	G	0.1234	intron_variant	RP11-381K20.2	ENSG00000250159
48	4	rs56210945	rs60701788	5	137132514	C/A	0.963789	5q31.2	0.1616/0.8384	C	0.1156	upstream_gene_variant
49	4	rs56210945	rs10515496	5	137044526	T/C	0.963789	5q31.2	0.8384/0.1616	C	0.1388	intron_variant	KLHL3	ENSG00000146021
50	4	rs56210945	rs17171580	5	137044581	A/G	0.963789	5q31.2	0.8384/0.1616	G	0.143	intron_variant	KLHL3	ENSG00000146021
51	4	rs56210945	rs11957898	5	137217270	T/C	0.963789	5q31.2	0.8485/0.1515	C	0.1238	intron_variant	RP11-381K20.2/MYOT	ENSG00000250159/ENSG00000120729
52	4	rs56210945	rs61213895	5	137136703	T/A	0.963342	5q31.2	0.1566/0.8434	T	0.1054	upstream_gene_variant
53	4	rs56210945	rs2967793	5	137015272	C/G	0.948761	5q31.2	0.1515/0.8485	C	0.1404	intron_variant	KLHL3	ENSG00000146021
54	4	rs56210945	rs2967790	5	137011761	T/C	0.933803	5q31.2	0.1465/0.8535	T	0.1406	intron_variant	KLHL3	ENSG00000146021	Severe malaria, Severe malaria (adjusted for sickle cell variant rs334)
55	4	rs56210945	rs76734697	5	137233469	T/G	0.911509	5q31.2	0.1465/0.8535	T	0.0587	intron_variant	PKD2L2	ENSG00000078795
56	4	rs56210945	rs79329739	5	137081377	G/C	0.911254	5q31.2	0.8434/0.1566	C	0.0659	non_coding_transcript_exon_variant	RP11-381K20.5	ENSG00000270237
57	4	rs56210945	rs916861	5	137005916	T/C	0.906241	5q31.2	0.1465/0.8535	T	0.1418	intron_variant	KLHL3	ENSG00000146021
58	4	rs56210945	rs3839340	5	137005326	GAGA/GAGAGA	0.906241	5q31.2	0.1465/0.8535	NULL	NULL	intron_variant	KLHL3	ENSG00000146021
59	4	rs56210945	rs2967789	5	137006841	T/C	0.906241	5q31.2	0.1465/0.8535	T	0.1418	intron_variant	KLHL3	ENSG00000146021
60	4	rs56210945	rs2905584	5	137004506	C/T	0.906241	5q31.2	0.1465/0.8535	C	0.1418	intron_variant	KLHL3	ENSG00000146021
61	4	rs56210945	rs2905586	5	137007745	C/T	0.906241	5q31.2	0.1465/0.8535	C	0.1418	intron_variant	KLHL3	ENSG00000146021
62	4	rs56210945	rs2905585	5	137007200	A/C	0.906241	5q31.2	0.1465/0.8535	A	0.1418	intron_variant	KLHL3	ENSG00000146021
63	4	rs56210945	rs11386045	5	137006019	AAAAA/AAAAAA	0.906241	5q31.2	0.8535/0.1465	NULL	NULL	intron_variant	KLHL3	ENSG00000146021
64	4	rs56210945	rs2349033	5	137006016	G/A	0.906241	5q31.2	0.1465/0.8535	G	0.1418	intron_variant	KLHL3	ENSG00000146021
65	4	rs56210945	rs2905583	5	137003769	T/G	0.899558	5q31.2	0.1465/0.8535	T	0.1414	intron_variant	KLHL3	ENSG00000146021
66	4	rs56210945	rs2905588	5	137010333	C/T	0.892954	5q31.2	0.1465/0.8535	C	0.155	intron_variant	KLHL3	ENSG00000146021
67	4	rs56210945	rs73299219	5	137285940	A/G	0.804835	5q31.2	0.1515/0.8485	A	0.0909	intron_variant	FAM13B	ENSG00000031003
68	4	rs56210945	rs13362264	5	137299438	A/G	0.804835	5q31.2	0.1515/0.8485	A	0.0909	intron_variant	FAM13B	ENSG00000031003
69	4	rs56210945	rs73299268	5	137328323	G/A	0.804835	5q31.2	0.1515/0.8485	G	0.0911	intron_variant	FAM13B	ENSG00000031003
70	4	rs56210945	rs78081438	5	137299621	T/C	0.804835	5q31.2	0.8485/0.1515	C	0.0909	intron_variant	FAM13B	ENSG00000031003
71	4	rs56210945	rs10076361	5	137252940	A/G	0.804835	5q31.2	0.1515/0.8485	A	0.0914	intron_variant	PKD2L2	ENSG00000078795
72	4	rs56210945	rs35152207	5	137311227	CACA/CA	0.804835	5q31.2	0.8485/0.1515	NULL	NULL	intron_variant	FAM13B	ENSG00000031003
73	4	rs56210945	rs73300168	5	137270655	T/C	0.804835	5q31.2	0.8485/0.1515	C	0.0912	intron_variant	PKD2L2	ENSG00000078795
74	4	rs56210945	rs73299210	5	137282806	A/G	0.804835	5q31.2	0.1515/0.8485	A	0.0911	intron_variant	FAM13B	ENSG00000031003
75	4	rs56210945	rs11959181	5	137340815	G/A	0.79753	5q31.2	0.1515/0.8485	G	0.0912	intron_variant	FAM13B	ENSG00000031003
76	4	rs56210945	rs147048118	5	137199494	ACACACACACACACACACACACACACACACACA/ACACACACACACACACACACACACACACACA	0.778076	5q31.2	0.8232/0.1768	NULL	NULL	intron_variant	RP11-381K20.2	ENSG00000250159
77	4	rs56210945	rs147834876	5	137038880	AAA/AA	0.76001	5q31.2	0.1212/0.8788	NULL	NULL	intron_variant	KLHL3	ENSG00000146021
78	4	rs56210945	rs17171584	5	137071044	T/C	0.638027	5q31.2	0.101/0.899	T	0.0338	intron_variant	KLHL3	ENSG00000146021
79	4	rs56210945	rs77437186	5	137067658	C/G	0.630256	5q31.2	0.899/0.101	G	0.034	intron_variant	KLHL3	ENSG00000146021
80	4	rs56210945	rs2905603	5	137027285	T/C	0.623561	5q31.2	0.096/0.904	T	0.0336	intron_variant	KLHL3	ENSG00000146021
81	4	rs56210945	rs116372144	5	137287666	G/A	0.553785	5q31.2	0.8939/0.1061	A	0.0334	intron_variant	FAM13B	ENSG00000031003
82	5	rs2905583	rs2905583	5	137003769	T/G	1	5q31.2	0.1465/0.8535	T	0.1414	intron_variant	KLHL3	ENSG00000146021
83	5	rs2905583	rs2905584	5	137004506	T/C	0.992759	5q31.2	0.8535/0.1465	C	0.1418	intron_variant	KLHL3	ENSG00000146021
84	5	rs2905583	rs2349033	5	137006016	G/A	0.992759	5q31.2	0.1465/0.8535	G	0.1418	intron_variant	KLHL3	ENSG00000146021
85	5	rs2905583	rs2967789	5	137006841	T/C	0.992759	5q31.2	0.1465/0.8535	T	0.1418	intron_variant	KLHL3	ENSG00000146021
86	5	rs2905583	rs2905586	5	137007745	C/T	0.992759	5q31.2	0.1465/0.8535	C	0.1418	intron_variant	KLHL3	ENSG00000146021
87	5	rs2905583	rs916861	5	137005916	C/T	0.992759	5q31.2	0.8535/0.1465	T	0.1418	intron_variant	KLHL3	ENSG00000146021
88	5	rs2905583	rs3839340	5	137005326	GAGAGA/GAGA	0.992759	5q31.2	0.8535/0.1465	NULL	NULL	intron_variant	KLHL3	ENSG00000146021
89	5	rs2905583	rs11386045	5	137006019	AAAAAA/AAAAA	0.992759	5q31.2	0.1465/0.8535	NULL	NULL	intron_variant	KLHL3	ENSG00000146021
90	5	rs2905583	rs2905585	5	137007200	C/A	0.992759	5q31.2	0.8535/0.1465	A	0.1418	intron_variant	KLHL3	ENSG00000146021
91	5	rs2905583	rs2905588	5	137010333	T/C	0.978407	5q31.2	0.8535/0.1465	C	0.155	intron_variant	KLHL3	ENSG00000146021
92	5	rs2905583	rs2967790	5	137011761	T/C	0.963966	5q31.2	0.1465/0.8535	T	0.1406	intron_variant	KLHL3	ENSG00000146021	Severe malaria, Severe malaria (adjusted for sickle cell variant rs334)
93	5	rs2905583	rs2967793	5	137015272	G/C	0.94951	5q31.2	0.8485/0.1515	C	0.1404	intron_variant	KLHL3	ENSG00000146021
94	5	rs2905583	rs56210945	5	137091161	C/A	0.899558	5q31.2	0.8485/0.1515	A	0.1208	upstream_gene_variant
95	5	rs2905583	rs61213895	5	137136703	T/A	0.892847	5q31.2	0.1566/0.8434	T	0.1054	upstream_gene_variant
96	5	rs2905583	rs73298155	5	137090823	T/C	0.892439	5q31.2	0.1465/0.8535	T	0.1208	upstream_gene_variant
97	5	rs2905583	rs3756687	5	137201693	G/A	0.886058	5q31.2	0.1515/0.8485	G	0.1234	intron_variant	RP11-381K20.2	ENSG00000250159
98	5	rs2905583	rs7722600	5	137194762	A/G	0.886058	5q31.2	0.8485/0.1515	G	0.1264	non_coding_transcript_exon_variant	RP11-381K20.2	ENSG00000250159	Heart Rate
99	5	rs2905583	rs58900680	5	137078305	G/T	0.885692	5q31.2	0.1616/0.8384	G	0.1216	downstream_gene_variant
100	5	rs2905583	rs61511837	5	137066469	T/C	0.885692	5q31.2	0.1515/0.8485	T	0.1216	intron_variant	KLHL3	ENSG00000146021
101	5	rs2905583	rs11949856	5	137066853	T/C	0.885692	5q31.2	0.1515/0.8485	T	0.1214	intron_variant	KLHL3	ENSG00000146021
102	5	rs2905583	rs112579530	5	137098810	T/C	0.885692	5q31.2	0.8485/0.1515	C	0.1204	downstream_gene_variant
103	5	rs2905583	rs11957898	5	137217270	C/T	0.879345	5q31.2	0.1515/0.8485	C	0.1238	intron_variant	RP11-381K20.2/MYOT	ENSG00000250159/ENSG00000120729
104	5	rs2905583	rs60701788	5	137132514	A/C	0.879337	5q31.2	0.8384/0.1616	C	0.1156	upstream_gene_variant
105	5	rs2905583	rs10515496	5	137044526	T/C	0.879337	5q31.2	0.8384/0.1616	C	0.1388	intron_variant	KLHL3	ENSG00000146021
106	5	rs2905583	rs17171580	5	137044581	G/A	0.879337	5q31.2	0.1616/0.8384	G	0.143	intron_variant	KLHL3	ENSG00000146021
107	5	rs2905583	rs76734697	5	137233469	T/G	0.843339	5q31.2	0.1465/0.8535	T	0.0587	intron_variant	PKD2L2	ENSG00000078795
108	5	rs2905583	rs79329739	5	137081377	C/G	0.82921	5q31.2	0.1566/0.8434	C	0.0659	non_coding_transcript_exon_variant	RP11-381K20.5	ENSG00000270237
109	5	rs2905583	rs10076361	5	137252940	G/A	0.741387	5q31.2	0.8485/0.1515	A	0.0914	intron_variant	PKD2L2	ENSG00000078795
110	5	rs2905583	rs147834876	5	137038880	AAA/AA	0.71255	5q31.2	0.1212/0.8788	NULL	NULL	intron_variant	KLHL3	ENSG00000146021
111	5	rs2905583	rs147048118	5	137199494	ACACACACACACACACACACACACACACACA/ACACACACACACACACACACACACACACACACA	0.702788	5q31.2	0.1768/0.8232	NULL	NULL	intron_variant	RP11-381K20.2	ENSG00000250159
112	5	rs2905583	rs2905603	5	137027285	T/C	0.610113	5q31.2	0.096/0.904	T	0.0336	intron_variant	KLHL3	ENSG00000146021
113	5	rs2905583	rs77437186	5	137067658	G/C	0.574867	5q31.2	0.101/0.899	G	0.034	intron_variant	KLHL3	ENSG00000146021
114	5	rs2905583	rs17171584	5	137071044	T/C	0.568484	5q31.2	0.101/0.899	T	0.0338	intron_variant	KLHL3	ENSG00000146021
115	5	rs2905583	rs35273673	5	137006661	AAAAAAAAAAAAAAAA/AAAAAAAAAAAAAAA	0.507666	5q31.2	0.1061/0.8939	NULL	NULL	intron_variant	KLHL3	ENSG00000146021
116	6	rs236349	rs236349	6	36820565	A/G	1	6p21.2	0.4091/0.5909	A	0.345	downstream_gene_variant			Heart rate response to recovery post exercise, Heart rate variability traits (pvRSA/HF), Heart rate variability traits (RMSSD), Heart rate variability traits (SDNN), Resting heart rate
117	6	rs236349	rs236352	6	36817113	G/A	0.995619	6p21.2	0.5909/0.4091	A	0.3405	intergenic_variant			Heart Rate, Heart rate response to exercise
118	6	rs236349	rs4594944	6	36840767	A/G	0.8377	6p21.2	0.6364/0.3636	G	0.2354	intron_variant	PPIL1/C6orf89	ENSG00000137168/ENSG00000198663
119	6	rs236349	rs831480	6	36896828	C/T	0.642603	6p21.2	0.3434/0.6566	C	0.2242	downstream_gene_variant
120	6	rs236349	rs9368966	6	36825430	G/A	0.62548	6p21.2	0.4899/0.5101	A	0.4896	intron_variant	PPIL1	ENSG00000137168
121	6	rs236349	rs2116447	6	36837364	C/T	0.620494	6p21.2	0.4899/0.5101	T	0.4778	intron_variant	PPIL1	ENSG00000137168
122	6	rs236349	rs3778017	6	36842183	C/T	0.613094	6p21.2	0.5152/0.4848	C	0.4866	intron_variant	PPIL1/C6orf89	ENSG00000137168/ENSG00000198663
123	6	rs236349	rs3756905	6	36843777	C/T	0.613094	6p21.2	0.5152/0.4848	C	0.4908	intron_variant	C6orf89	ENSG00000198663
124	6	rs236349	rs9470426	6	36846988	T/C	0.613094	6p21.2	0.5152/0.4848	T	0.4848	intron_variant	C6orf89	ENSG00000198663
125	6	rs236349	rs9380618	6	36853543	G/A	0.613094	6p21.2	0.4848/0.5152	A	0.4908	intron_variant	C6orf89	ENSG00000198663
126	6	rs236349	rs3778016	6	36842192	C/T	0.613094	6p21.2	0.5152/0.4848	C	0.4866	intron_variant	PPIL1/C6orf89	ENSG00000137168/ENSG00000198663
127	6	rs236349	rs6914008	6	36853037	T/A	0.613094	6p21.2	0.5152/0.4848	T	0.4912	intron_variant	C6orf89	ENSG00000198663
128	6	rs236349	rs62406643	6	36827793	T/C	0.613094	6p21.2	0.5152/0.4848	T	0.4844	intron_variant	PPIL1	ENSG00000137168
129	6	rs236349	rs6909988	6	36856342	A/G	0.613094	6p21.2	0.5152/0.4848	A	0.476	intron_variant	C6orf89	ENSG00000198663
130	6	rs236349	rs2303993	6	36842427	G/C	0.613094	6p21.2	0.4848/0.5152	C	0.4904	intron_variant	PPIL1/C6orf89	ENSG00000137168/ENSG00000198663
131	6	rs236349	rs460539	6	36804187	A/G	0.560415	6p21.2	0.7071/0.2929	G	0.2913	intron_variant	CPNE5	ENSG00000124772
132	6	rs236349	rs8472	6	36896437	G/T	0.547214	6p21.2	0.4697/0.5303	T	0.3792	3_prime_UTR_variant	C6orf89	ENSG00000198663
133	6	rs236349	rs2293393	6	36884042	G/A	0.547214	6p21.2	0.4697/0.5303	A	0.3884	intron_variant	C6orf89	ENSG00000198663
134	6	rs236349	rs6457963	6	36883540	A/G	0.544757	6p21.2	0.5253/0.4747	A	0.3616	intron_variant	C6orf89	ENSG00000198663
135	6	rs236349	rs9380610	6	36805885	A/C	0.538536	6p21.2	0.5152/0.4848	A	0.4728	intron_variant	CPNE5	ENSG00000124772
136	6	rs236349	rs449840	6	36865177	C/T	0.537693	6p21.2	0.5354/0.4646	C	0.3828	intron_variant	C6orf89	ENSG00000198663
137	6	rs236349	rs1150784	6	36863884	C/A	0.535102	6p21.2	0.5303/0.4697	C	0.3766	intron_variant	C6orf89	ENSG00000198663
138	6	rs236349	rs1224499	6	36873787	G/T	0.508752	6p21.2	0.6768/0.3232	T	0.1593	intron_variant	C6orf89	ENSG00000198663
139	6	rs236349	rs374360645	6	36850510	C/T	0.503514	6p21.2	0.5051/0.4949	T	0.4898	intron_variant	C6orf89	ENSG00000198663
140	7	rs180251	rs180251	7	93546256	T/C	1	7q21.3	0.6919/0.3081	C	0.3902	upstream_gene_variant
141	7	rs180251	rs180262	7	93542743	G/A	1	7q21.3	0.6919/0.3081	A	0.3922	downstream_gene_variant
142	7	rs180251	rs180265	7	93541129	C/A	1	7q21.3	0.3081/0.6919	C	0.3918	downstream_gene_variant
143	7	rs180251	rs180257	7	93544520	A/T	1	7q21.3	0.6919/0.3081	T	0.392	downstream_gene_variant
144	7	rs180251	rs180248	7	93547596	G/T	1	7q21.3	0.6919/0.3081	T	0.3906	upstream_gene_variant
145	7	rs180251	rs180261	7	93543481	C/G	1	7q21.3	0.3081/0.6919	C	0.3918	downstream_gene_variant
146	7	rs180251	rs180260	7	93543861	A/T	1	7q21.3	0.3081/0.6919	A	0.392	downstream_gene_variant
147	7	rs180251	rs2798	7	93540348	G/T	1	7q21.3	0.6919/0.3081	T	0.3924	3_prime_UTR_variant	GNGT1	ENSG00000127928
148	7	rs180251	rs180249	7	93547512	G/A	1	7q21.3	0.3081/0.6919	G	0.3906	upstream_gene_variant
149	7	rs180251	rs180259	7	93544357	A/G	1	7q21.3	0.6919/0.3081	G	0.392	downstream_gene_variant
150	7	rs180251	rs180250	7	93547331	A/C	1	7q21.3	0.6919/0.3081	C	0.3906	upstream_gene_variant
151	7	rs180251	rs180267	7	93540542	T/C	1	7q21.3	0.3081/0.6919	T	0.3918	3_prime_UTR_variant	GNGT1	ENSG00000127928
152	7	rs180251	rs180258	7	93544393	A/G	0.995469	7q21.3	0.3081/0.6919	A	0.3922	downstream_gene_variant
153	7	rs180251	rs180255	7	93545351	G/A	0.995461	7q21.3	0.303/0.697	G	0.3914	downstream_gene_variant
154	7	rs180251	rs28438575	7	93540958	T/C	0.990965	7q21.3	0.6919/0.3081	C	0.4281	downstream_gene_variant
155	7	rs180251	rs180247	7	93548608	A/G	0.990936	7q21.3	0.298/0.702	A	0.3898	upstream_gene_variant
156	7	rs180251	rs180245	7	93549271	C/G	0.981867	7q21.3	0.702/0.298	G	0.3912	upstream_gene_variant
157	7	rs180251	rs180240	7	93550207	G/C	0.981867	7q21.3	0.298/0.702	G	0.3908	upstream_gene_variant
158	7	rs180251	rs180239	7	93550415	C/G	0.977375	7q21.3	0.702/0.298	G	0.4054	upstream_gene_variant			Resting heart rate
159	7	rs180251	rs180244	7	93549363	C/G	0.977375	7q21.3	0.702/0.298	G	0.3912	upstream_gene_variant
160	7	rs180251	rs180242	7	93549596	A/T	0.977375	7q21.3	0.702/0.298	T	0.3918	upstream_gene_variant			Heart Rate
161	7	rs180251	rs180238	7	93550447	C/T	0.968314	7q21.3	0.2929/0.7071	C	0.384	upstream_gene_variant			Heart rate response to recovery post exercise (40 sec), Heart rate response to recovery post exercise (50 sec), Heart rate variability traits (RMSSD)
162	7	rs180251	rs180269	7	93539527	A/T	0.938992	7q21.3	0.3182/0.6818	A	0.4097	3_prime_UTR_variant	GNGT1	ENSG00000127928
163	7	rs180251	rs180270	7	93539490	A/T	0.938992	7q21.3	0.3182/0.6818	A	0.4095	3_prime_UTR_variant	GNGT1	ENSG00000127928
164	7	rs180251	rs180271	7	93539479	A/G	0.938992	7q21.3	0.6818/0.3182	G	0.4095	3_prime_UTR_variant	GNGT1	ENSG00000127928
165	7	rs180251	rs180253	7	93545777	G/A	0.938992	7q21.3	0.3283/0.6717	G	0.401	intergenic_variant			Heart rate response to recovery post exercise (10 sec), Heart rate response to recovery post exercise (20 sec), Heart rate response to recovery post exercise (30 sec)
166	7	rs180251	rs180274	7	93537158	T/C	0.909673	7q21.3	0.6667/0.3333	C	0.4481	intron_variant	GNGT1	ENSG00000127928
167	7	rs180251	rs199522529	7	93551000	G/A	0.737259	7q21.3	0.2677/0.7323	G	0.4345	upstream_gene_variant
168	7	rs180251	rs4262	7	93551428	T/C	0.686658	7q21.3	0.6061/0.3939	C	0.4533	5_prime_UTR_variant	GNG11	ENSG00000127920	Heart rate variability traits (pvRSA/HF), Heart rate variability traits (SDNN)
169	7	rs180251	rs34504180	7	93550989	AAAAAAAAAAA/AAAAAAAAAAAA	0.667632	7q21.3	0.2828/0.7172	NULL	NULL	upstream_gene_variant
170	7	rs180251	rs144951423	7	93549406	A/G	0.624747	7q21.3	0.1919/0.8081	A	0.3035	upstream_gene_variant
171	7	rs180251	rs58293840	7	93549401	AAAAAAAAAAA/AAAAAAAAAAAAA	0.624747	7q21.3	0.8081/0.1919	NULL	NULL	upstream_gene_variant
172	7	rs180251	rs180246	7	93548741	C/T	0.617558	7q21.3	0.202/0.798	C	0.2676	upstream_gene_variant
173	7	rs180251	rs180264	7	93541594	C/G	0.593334	7q21.3	0.8182/0.1818	G	0.1817	downstream_gene_variant
174	7	rs180251	rs180263	7	93541606	C/T	0.588031	7q21.3	0.1818/0.8182	C	0.1737	downstream_gene_variant
175	7	rs180251	rs180241	7	93549656	T/C	0.584595	7q21.3	0.1768/0.8232	T	0.1811	upstream_gene_variant
176	7	rs180251	rs180236	7	93553341	A/G	0.559097	7q21.3	0.3485/0.6515	A	0.2887	intron_variant	GNG11	ENSG00000127920
177	7	rs180251	rs180272	7	93539081	C/A	0.554105	7q21.3	0.1869/0.8131	C	0.1927	3_prime_UTR_variant	GNGT1	ENSG00000127928
178	7	rs180251	rs67186158	7	93541370	AAAAAAAAA/AAAAAAAA	0.532929	7q21.3	0.697/0.303	NULL	NULL	downstream_gene_variant
179	8	rs180244	rs180244	7	93549363	G/C	1	7q21.3	0.298/0.702	G	0.3912	upstream_gene_variant
180	8	rs180244	rs180242	7	93549596	A/T	1	7q21.3	0.702/0.298	T	0.3918	upstream_gene_variant			Heart Rate
181	8	rs180244	rs180239	7	93550415	G/C	1	7q21.3	0.298/0.702	G	0.4054	upstream_gene_variant			Resting heart rate
182	8	rs180244	rs180245	7	93549271	C/G	0.995469	7q21.3	0.702/0.298	G	0.3912	upstream_gene_variant
183	8	rs180244	rs180240	7	93550207	C/G	0.995469	7q21.3	0.702/0.298	G	0.3908	upstream_gene_variant
184	8	rs180244	rs180238	7	93550447	T/C	0.99095	7q21.3	0.7071/0.2929	C	0.384	upstream_gene_variant			Heart rate response to recovery post exercise (40 sec), Heart rate response to recovery post exercise (50 sec), Heart rate variability traits (RMSSD)
185	8	rs180244	rs180247	7	93548608	A/G	0.986446	7q21.3	0.298/0.702	A	0.3898	upstream_gene_variant
186	8	rs180244	rs28438575	7	93540958	T/C	0.977411	7q21.3	0.6919/0.3081	C	0.4281	downstream_gene_variant
187	8	rs180244	rs180267	7	93540542	T/C	0.977375	7q21.3	0.3081/0.6919	T	0.3918	3_prime_UTR_variant	GNGT1	ENSG00000127928
188	8	rs180244	rs180250	7	93547331	C/A	0.977375	7q21.3	0.3081/0.6919	C	0.3906	upstream_gene_variant
189	8	rs180244	rs180262	7	93542743	G/A	0.977375	7q21.3	0.6919/0.3081	A	0.3922	downstream_gene_variant
190	8	rs180244	rs180265	7	93541129	C/A	0.977375	7q21.3	0.3081/0.6919	C	0.3918	downstream_gene_variant
191	8	rs180244	rs180249	7	93547512	G/A	0.977375	7q21.3	0.3081/0.6919	G	0.3906	upstream_gene_variant
192	8	rs180244	rs2798	7	93540348	G/T	0.977375	7q21.3	0.6919/0.3081	T	0.3924	3_prime_UTR_variant	GNGT1	ENSG00000127928
193	8	rs180244	rs180251	7	93546256	T/C	0.977375	7q21.3	0.6919/0.3081	C	0.3902	upstream_gene_variant
194	8	rs180244	rs180260	7	93543861	T/A	0.977375	7q21.3	0.6919/0.3081	A	0.392	downstream_gene_variant
195	8	rs180244	rs180257	7	93544520	A/T	0.977375	7q21.3	0.6919/0.3081	T	0.392	downstream_gene_variant
196	8	rs180244	rs180248	7	93547596	T/G	0.977375	7q21.3	0.3081/0.6919	T	0.3906	upstream_gene_variant
197	8	rs180244	rs180259	7	93544357	G/A	0.977375	7q21.3	0.3081/0.6919	G	0.392	downstream_gene_variant
198	8	rs180244	rs180261	7	93543481	G/C	0.977375	7q21.3	0.6919/0.3081	C	0.3918	downstream_gene_variant
199	8	rs180244	rs180258	7	93544393	G/A	0.972881	7q21.3	0.6919/0.3081	A	0.3922	downstream_gene_variant
200	8	rs180244	rs180255	7	93545351	A/G	0.972866	7q21.3	0.697/0.303	G	0.3914	downstream_gene_variant
201	8	rs180244	rs180270	7	93539490	A/T	0.925643	7q21.3	0.3182/0.6818	A	0.4095	3_prime_UTR_variant	GNGT1	ENSG00000127928
202	8	rs180244	rs180269	7	93539527	T/A	0.925643	7q21.3	0.6818/0.3182	A	0.4097	3_prime_UTR_variant	GNGT1	ENSG00000127928
203	8	rs180244	rs180271	7	93539479	G/A	0.925643	7q21.3	0.3182/0.6818	G	0.4095	3_prime_UTR_variant	GNGT1	ENSG00000127928
204	8	rs180244	rs180253	7	93545777	A/G	0.91686	7q21.3	0.6717/0.3283	G	0.401	intergenic_variant			Heart rate response to recovery post exercise (10 sec), Heart rate response to recovery post exercise (20 sec), Heart rate response to recovery post exercise (30 sec)
205	8	rs180244	rs180274	7	93537158	C/T	0.896446	7q21.3	0.3333/0.6667	C	0.4481	intron_variant	GNGT1	ENSG00000127928
206	8	rs180244	rs199522529	7	93551000	G/A	0.750193	7q21.3	0.2677/0.7323	G	0.4345	upstream_gene_variant
207	8	rs180244	rs4262	7	93551428	T/C	0.705562	7q21.3	0.6061/0.3939	C	0.4533	5_prime_UTR_variant	GNG11	ENSG00000127920	Heart rate variability traits (pvRSA/HF), Heart rate variability traits (SDNN)
208	8	rs180244	rs34504180	7	93550989	AAAAAAAAAAA/AAAAAAAAAAAA	0.679839	7q21.3	0.2828/0.7172	NULL	NULL	upstream_gene_variant
209	8	rs180244	rs144951423	7	93549406	A/G	0.639302	7q21.3	0.1919/0.8081	A	0.3035	upstream_gene_variant
210	8	rs180244	rs58293840	7	93549401	AAAAAAAAAAA/AAAAAAAAAAAAA	0.639302	7q21.3	0.8081/0.1919	NULL	NULL	upstream_gene_variant
211	8	rs180244	rs180246	7	93548741	C/T	0.614759	7q21.3	0.202/0.798	C	0.2676	upstream_gene_variant
212	8	rs180244	rs180241	7	93549656	C/T	0.590646	7q21.3	0.8232/0.1768	T	0.1811	upstream_gene_variant
213	8	rs180244	rs180264	7	93541594	G/C	0.590646	7q21.3	0.1818/0.8182	G	0.1817	downstream_gene_variant
214	8	rs180244	rs180263	7	93541606	C/T	0.585343	7q21.3	0.1818/0.8182	C	0.1737	downstream_gene_variant
215	8	rs180244	rs180236	7	93553341	A/G	0.570152	7q21.3	0.3485/0.6515	A	0.2887	intron_variant	GNG11	ENSG00000127920
216	8	rs180244	rs180272	7	93539081	C/A	0.551571	7q21.3	0.1869/0.8131	C	0.1927	3_prime_UTR_variant	GNGT1	ENSG00000127928
217	8	rs180244	rs67186158	7	93541370	AAAAAAAAA/AAAAAAAA	0.522258	7q21.3	0.697/0.303	NULL	NULL	downstream_gene_variant
218	9	rs76097649	rs76097649	11	128764570	A/G	1	11q24.3	0.0657/0.9343	A	0.0781	intron_variant	KCNJ5	ENSG00000120457	Atrial fibrillation
219	9	rs76097649	rs75190942	11	128764571	A/C	1	11q24.3	0.0657/0.9343	A	0.0783	intron_variant	KCNJ5	ENSG00000120457	Atrial fibrillation, Resting heart rate
220	9	rs76097649	rs74399915	11	128769010	C/T	0.927403	11q24.3	0.9343/0.0657	T	0.0737	intron_variant	KCNJ5	ENSG00000120457
221	9	rs76097649	rs3765618	11	128769876	G/C	0.927403	11q24.3	0.0657/0.9343	G	0.0739	3_prime_UTR_variant	KCNJ5/C11orf45	ENSG00000120457/ENSG00000174370
222	9	rs76097649	rs113223494	11	128768852	G/A	0.927403	11q24.3	0.9343/0.0657	A	0.0737	intron_variant	KCNJ5	ENSG00000120457
223	9	rs76097649	rs75557443	11	128766366	C/T	0.927403	11q24.3	0.9343/0.0657	T	0.0739	intron_variant	KCNJ5	ENSG00000120457
224	9	rs76097649	rs76403033	11	128769387	A/C	0.912929	11q24.3	0.0657/0.9343	A	0.0735	intron_variant	KCNJ5	ENSG00000120457
225	9	rs76097649	rs78907918	11	128767957	T/C	0.84142	11q24.3	0.9444/0.0556	C	0.025	intron_variant	KCNJ5	ENSG00000120457
226	9	rs76097649	rs112364282	11	128771283	ACACACACACACACAC/ACACACACACACAC	0.608477	11q24.3	0.9444/0.0556	NULL	NULL	3_prime_UTR_variant	KCNJ5/C11orf45	ENSG00000120457/ENSG00000174370
227	10	rs7102584	rs7102584	11	128782012	G/C	1	11q24.3	0.9697/0.0303	C	0.005	missense_variant	KCNJ5	ENSG00000120457	Cardiovascular phenotype, ClinVar: phenotype not specified, Familial hyperaldosteronism, Romano-Ward syndrome
228	10	rs7102584	rs148455532	11	128808660	G/A	0.81372	11q24.3	0.9646/0.0354	A	0.0048	intron_variant	TP53AIP1	ENSG00000120471
229	10	rs7102584	rs138149407	11	129005377	C/A	0.605405	11q24.3	0.9646/0.0354	A	0.0108	intron_variant	ARHGAP32	ENSG00000134909
230	10	rs7102584	rs117311861	11	128833545	C/T	0.575644	11q24.3	0.9646/0.0354	T	0.0102	downstream_gene_variant
231	10	rs7102584	rs143666027	11	128867730	A/G	0.523884	11q24.3	0.9646/0.0354	G	0.0164	intron_variant	ARHGAP32	ENSG00000134909
232	10	rs7102584	rs79686265	11	128909050	G/A	0.523884	11q24.3	0.9646/0.0354	A	0.0164	intron_variant	ARHGAP32	ENSG00000134909
233	10	rs7102584	rs117472717	11	129017995	G/A	0.523884	11q24.3	0.0354/0.9646	G	0.0168	intron_variant	ARHGAP32	ENSG00000134909
234	10	rs7102584	rs117597029	11	128854954	A/T	0.501238	11q24.3	0.0354/0.9646	A	0.018	intron_variant	ARHGAP32	ENSG00000134909
235	11	rs802122	rs802122	12	116247694	G/A	1	12q24.21	0.6616/0.3384	A	0.2129	downstream_gene_variant
236	11	rs802122	rs708822	12	116252880	G/A	0.85117	12q24.21	0.6212/0.3788	A	0.2835	intron_variant	RP11-110L15.2	ENSG00000257683
237	11	rs802122	rs708825	12	116253384	G/C	0.846576	12q24.21	0.3788/0.6212	G	0.2752	intron_variant	RP11-110L15.2	ENSG00000257683
238	11	rs802122	rs708840	12	116270701	A/G	0.750506	12q24.21	0.6061/0.3939	G	0.3622	intron_variant	RP11-110L15.2	ENSG00000257683
239	11	rs802122	rs141540713	12	116238963	TTTTTGTTTT/TTTT	0.693083	12q24.21	0.6162/0.3838	NULL	NULL	downstream_gene_variant
240	11	rs802122	rs802123	12	116247293	T/C	0.627749	12q24.21	0.4495/0.5505	T	0.4872	downstream_gene_variant
241	11	rs802122	rs2460490	12	116257365	A/C	0.620281	12q24.21	0.4596/0.5404	A	0.4519	intron_variant	RP11-110L15.2	ENSG00000257683
242	11	rs802122	rs2681454	12	116258342	G/C	0.609323	12q24.21	0.4596/0.5404	G	0.4451	intron_variant	RP11-110L15.2	ENSG00000257683
243	12	rs4963772	rs4963772	12	24758480	A/G	1	12p12.1	0.1414/0.8586	A	0.1324	intergenic_variant			Heart rate increase in response to exercise, Heart rate response to recovery post exercise, Heart rate response to recovery post exercise (10 sec), Heart rate response to recovery post exercise (20 sec), Heart rate response to recovery post exercise (30 sec), Heart rate response to recovery post exercise (40 sec), Heart rate response to recovery post exercise (50 sec), Heart rate variability trai…
244	12	rs4963772	rs11047527	12	24762501	A/C	1	12p12.1	0.8586/0.1414	C	0.1312	intergenic_variant
245	12	rs4963772	rs34219605	12	24760456	G/A	1	12p12.1	0.1414/0.8586	G	0.14	intergenic_variant			Pulse pressure
246	12	rs4963772	rs4246224	12	24784139	A/G	0.984869	12p12.1	0.1364/0.8636	A	0.1312	intergenic_variant			Heart rate response to exercise
247	12	rs4963772	rs11047543	12	24788339	G/A	0.984869	12p12.1	0.8636/0.1364	A	0.1354	intergenic_variant			PR interval
248	12	rs4963772	rs17287293	12	24770878	A/G	0.984869	12p12.1	0.8636/0.1364	G	0.1366	regulatory_region_variant			Heart Rate, PR interval, Pulse pressure, Resting heart rate
249	12	rs4963772	rs137913153	12	24776752	A/G	0.984869	12p12.1	0.8636/0.1364	G	0.1314	intergenic_variant			Heart rate response to exercise
250	12	rs4963772	rs112630705	12	24773919	A/G	0.984869	12p12.1	0.1364/0.8636	A	0.1352	intergenic_variant
251	12	rs4963772	rs11047539	12	24781446	G/A	0.984869	12p12.1	0.1364/0.8636	G	0.1354	intergenic_variant
252	12	rs4963772	rs12829213	12	24773562	G/A	0.984869	12p12.1	0.8636/0.1364	A	0.1314	intergenic_variant
253	12	rs4963772	rs10842383	12	24771967	C/T	0.984869	12p12.1	0.8636/0.1364	T	0.1316	intergenic_variant			Atrial fibrillation, Heart rate variability traits (pvRSA/HF), Heart rate variability traits (RMSSD), Heart rate variability traits (SDNN), PR interval
254	12	rs4963772	rs12826024	12	24776799	A/G	0.984869	12p12.1	0.1364/0.8636	A	0.1314	intergenic_variant			PR interval
255	12	rs4963772	rs4963776	12	24779491	T/G	0.828764	12p12.1	0.1818/0.8182	T	0.1544	intergenic_variant			Atrial fibrillation
256	12	rs4963772	rs11610461	12	24774691	G/A	0.828761	12p12.1	0.1818/0.8182	G	0.1575	intergenic_variant
257	12	rs4963772	rs4963779	12	24800775	G/T	0.799193	12p12.1	0.1263/0.8737	G	0.1154	downstream_gene_variant
258	12	rs4963772	rs4963778	12	24800607	A/G	0.799193	12p12.1	0.8737/0.1263	G	0.1164	downstream_gene_variant
259	12	rs4963772	rs4963780	12	24801081	T/A	0.792007	12p12.1	0.1313/0.8687	T	0.1166	downstream_gene_variant
260	12	rs4963772	rs7973464	12	24801856	T/C	0.731579	12p12.1	0.8636/0.1364	C	0.1534	intergenic_variant
261	13	rs6488162	rs6488162	12	33593127	C/T	1	12p11.1	0.5/0.5	T	0.2049	upstream_gene_variant			Heart rate increase in response to exercise, Heart rate response to recovery post exercise (10 sec), Heart rate response to recovery post exercise (20 sec), Heart rate response to recovery post exercise (30 sec), Heart rate response to recovery post exercise (40 sec), Heart rate response to recovery post exercise (50 sec)
262	13	rs6488162	rs11052705	12	33588388	C/T	0.86164	12p11.1	0.5202/0.4798	T	0.1727	intron_variant	SYT10	ENSG00000110975
263	13	rs6488162	rs7971226	12	33586881	A/G	0.86164	12p11.1	0.4798/0.5202	A	0.1727	intron_variant	SYT10	ENSG00000110975
264	13	rs6488162	rs7980799	12	33576990	A/C	0.86164	12p11.1	0.4798/0.5202	A	0.1725	intron_variant	SYT10	ENSG00000110975	Heart Rate, Heart rate variability traits (RMSSD)
265	13	rs6488162	rs10772076	12	33553574	C/A	0.822223	12p11.1	0.5253/0.4747	A	0.1761	intron_variant	SYT10	ENSG00000110975
266	13	rs6488162	rs10844582	12	33560873	A/G	0.822223	12p11.1	0.4747/0.5253	A	0.1761	non_coding_transcript_exon_variant	SYT10	ENSG00000110975
267	13	rs6488162	rs7315695	12	33551841	C/G	0.818527	12p11.1	0.5253/0.4747	G	0.1739	intron_variant	SYT10	ENSG00000110975
268	13	rs6488162	rs10844580	12	33553867	G/A	0.818527	12p11.1	0.4747/0.5253	G	0.1759	intron_variant	SYT10	ENSG00000110975
269	13	rs6488162	rs7294492	12	33548530	C/T	0.813739	12p11.1	0.4747/0.5253	C	0.2214	intron_variant	SYT10	ENSG00000110975
270	13	rs6488162	rs2892701	12	33547395	C/T	0.813739	12p11.1	0.5253/0.4747	T	0.1747	intron_variant	SYT10	ENSG00000110975
271	13	rs6488162	rs79109123	12	33519813	AAAAA/AAAAAA	0.810042	12p11.1	0.5253/0.4747	NULL	NULL	upstream_gene_variant
272	13	rs6488162	rs12301124	12	33543024	T/C	0.810042	12p11.1	0.4747/0.5253	T	0.1753	intron_variant	SYT10	ENSG00000110975
273	13	rs6488162	rs7312012	12	33517984	G/A	0.810042	12p11.1	0.5253/0.4747	A	0.1747	upstream_gene_variant
274	13	rs6488162	rs1905408	12	33516963	A/G	0.810042	12p11.1	0.5253/0.4747	G	0.1747	upstream_gene_variant
275	13	rs6488162	rs4244865	12	33511917	G/A	0.810042	12p11.1	0.4747/0.5253	G	0.1747	downstream_gene_variant
276	13	rs6488162	rs2389194	12	33529164	G/A	0.806356	12p11.1	0.5253/0.4747	A	0.1747	3_prime_UTR_variant	SYT10	ENSG00000110975
277	13	rs6488162	rs9888363	12	33529288	T/C	0.806356	12p11.1	0.4747/0.5253	T	0.1743	3_prime_UTR_variant	SYT10	ENSG00000110975	RR interval (heart rate)
278	13	rs6488162	rs1905427	12	33534368	C/T	0.806356	12p11.1	0.5253/0.4747	T	0.1745	intron_variant	SYT10	ENSG00000110975
279	13	rs6488162	rs10732554	12	33533374	C/T	0.806356	12p11.1	0.4747/0.5253	C	0.1745	intron_variant	SYT10	ENSG00000110975
280	13	rs6488162	rs4931717	12	33521151	A/G	0.806356	12p11.1	0.5253/0.4747	G	0.1707	intergenic_variant
281	13	rs6488162	rs4244866	12	33511983	G/C	0.773681	12p11.1	0.4646/0.5354	G	0.1727	downstream_gene_variant
282	13	rs6488162	rs35757343	12	33523551	GGGGGGGGG/GGGGGGGG	0.769228	12p11.1	0.4747/0.5253	NULL	NULL	downstream_gene_variant
283	13	rs6488162	rs1447873	12	33615236	G/A	0.765482	12p11.1	0.4798/0.5202	A	0.2101	intergenic_variant
284	13	rs6488162	rs1351682	12	33598775	A/G	0.765482	12p11.1	0.4798/0.5202	G	0.2067	intergenic_variant			Heart rate response to recovery post exercise, Heart rate variability traits (pvRSA/HF)
285	13	rs6488162	rs1601008	12	33611352	G/A	0.765482	12p11.1	0.4798/0.5202	A	0.2069	downstream_gene_variant
286	13	rs6488162	rs1482987	12	33614283	C/G	0.765482	12p11.1	0.4798/0.5202	G	0.2069	intergenic_variant
287	13	rs6488162	rs1842885	12	33613317	G/A	0.765482	12p11.1	0.4798/0.5202	A	0.2069	downstream_gene_variant
288	13	rs6488162	rs1601005	12	33634658	G/A	0.765482	12p11.1	0.4798/0.5202	A	0.2073	intergenic_variant
289	13	rs6488162	rs10844611	12	33603544	C/T	0.765482	12p11.1	0.4798/0.5202	T	0.2067	upstream_gene_variant
290	13	rs6488162	rs1384598	12	33622899	T/A	0.765482	12p11.1	0.5202/0.4798	T	0.2101	intergenic_variant			Heart rate variability traits (SDNN)
291	13	rs6488162	rs11367914	12	33598073	CCCCCC/CCCCC	0.765482	12p11.1	0.5202/0.4798	NULL	NULL	intergenic_variant
292	13	rs6488162	rs1601007	12	33609675	C/G	0.765482	12p11.1	0.4798/0.5202	G	0.2069	downstream_gene_variant
293	13	rs6488162	rs7311794	12	33635630	T/C	0.765482	12p11.1	0.4798/0.5202	C	0.2173	intergenic_variant
294	13	rs6488162	rs2200156	12	33618048	A/C	0.765482	12p11.1	0.4798/0.5202	C	0.2103	intergenic_variant
295	13	rs6488162	rs10844618	12	33625010	A/G	0.765482	12p11.1	0.5202/0.4798	A	0.2101	intergenic_variant
296	13	rs6488162	rs12319055	12	33626509	C/T	0.762117	12p11.1	0.5253/0.4747	C	0.2119	intergenic_variant
297	13	rs6488162	rs1580396	12	33615841	C/A	0.762092	12p11.1	0.5202/0.4798	C	0.2105	intergenic_variant
298	13	rs6488162	rs4931719	12	33602986	G/A	0.76125	12p11.1	0.5202/0.4798	G	0.1905	upstream_gene_variant
299	13	rs6488162	rs10634366	12	33598380	ATTATT/ATTATTATT	0.76125	12p11.1	0.5202/0.4798	NULL	NULL	intergenic_variant
300	13	rs6488162	rs10844612	12	33603676	T/C	0.76125	12p11.1	0.5202/0.4798	T	0.1905	upstream_gene_variant
301	13	rs6488162	rs7138529	12	33634855	C/T	0.76125	12p11.1	0.4798/0.5202	T	0.1893	intergenic_variant
302	13	rs6488162	rs10437795	12	33635336	G/C	0.76125	12p11.1	0.4798/0.5202	C	0.1891	intergenic_variant
303	13	rs6488162	rs10161491	12	33623806	T/C	0.76125	12p11.1	0.5202/0.4798	T	0.1905	intergenic_variant
304	13	rs6488162	rs1482993	12	33594515	G/A	0.76125	12p11.1	0.5202/0.4798	G	0.1901	upstream_gene_variant
305	13	rs6488162	rs10161311	12	33623204	G/A	0.76125	12p11.1	0.5202/0.4798	G	0.1905	intergenic_variant
306	13	rs6488162	rs1384599	12	33624579	G/A	0.76125	12p11.1	0.5202/0.4798	G	0.1905	intergenic_variant
307	13	rs6488162	rs1351683	12	33598563	A/G	0.76125	12p11.1	0.4798/0.5202	G	0.1901	intergenic_variant
308	13	rs6488162	rs74458753	12	33631666	AAAA/AAAAA	0.758742	12p11.1	0.4798/0.5202	NULL	NULL	intergenic_variant
309	13	rs6488162	rs61927702	12	33631695	A/G	0.758742	12p11.1	0.5202/0.4798	A	0.2081	intergenic_variant
310	13	rs6488162	rs57768359	12	33610919	GATAAAATGAAAGG/-	0.755381		0.4697/0.5303	-	0.2226	downstream_gene_variant
311	13	rs6488162	rs1601006	12	33629519	C/T	0.7545	12p11.1	0.5202/0.4798	C	0.1911	intergenic_variant
312	13	rs6488162	rs369941489	12	33603814	-	0.744415		0.3624	NULL	NULL	upstream_gene_variant
313	13	rs6488162	rs10844613	12	33605362	G/A	0.740426	12p11.1	0.4848/0.5152	A	0.2053	upstream_gene_variant
314	13	rs6488162	rs11535974	12	33649029	A/G	0.739793	12p11.1	0.5101/0.4899	A	0.2388	intergenic_variant
315	13	rs6488162	rs2200159	12	33648544	C/G	0.739793	12p11.1	0.4899/0.5101	G	0.2388	intergenic_variant
316	13	rs6488162	rs2389215	12	33649457	C/T	0.739793	12p11.1	0.5101/0.4899	C	0.24	intergenic_variant
317	13	rs6488162	rs4348988	12	33647529	T/A	0.739793	12p11.1	0.4899/0.5101	A	0.2376	intergenic_variant
318	13	rs6488162	rs2220060	12	33650463	A/G	0.739793	12p11.1	0.4899/0.5101	G	0.2388	intergenic_variant
319	13	rs6488162	rs2389214	12	33647406	A/C	0.739793	12p11.1	0.4899/0.5101	C	0.2388	intergenic_variant
320	13	rs6488162	rs11052731	12	33651637	A/G	0.739793	12p11.1	0.4899/0.5101	G	0.2388	intergenic_variant
321	13	rs6488162	rs35212065	12	33654439	TTAAT/T	0.739793	12p11.1	0.5101/0.4899	NULL	NULL	intergenic_variant
322	13	rs6488162	rs1839062	12	33646892	G/A	0.739793	12p11.1	0.5101/0.4899	G	0.237	intergenic_variant
323	13	rs6488162	rs1839061	12	33646586	A/C	0.739793	12p11.1	0.4899/0.5101	C	0.2386	intergenic_variant
324	13	rs6488162	rs2084391	12	33655419	C/T	0.739793	12p11.1	0.5101/0.4899	C	0.2388	intergenic_variant
325	13	rs6488162	rs7965096	12	33655082	G/A	0.739793	12p11.1	0.4899/0.5101	A	0.2388	intergenic_variant
326	13	rs6488162	rs2220059	12	33648630	C/T	0.739793	12p11.1	0.5101/0.4899	C	0.2388	intergenic_variant
327	13	rs6488162	rs11559754	12	33649229	A/G	0.739793	12p11.1	0.4899/0.5101	G	0.24	intergenic_variant
328	13	rs6488162	rs59880148	12	33654264	CTTT/-	0.739793	12p11.1	0.5101/0.4899	CTTT	0.2402	intergenic_variant
329	13	rs6488162	rs10844614	12	33605702	A/C	0.739682	12p11.1	0.5152/0.4848	A	0.1889	upstream_gene_variant
330	13	rs6488162	rs5797538	12	33680234	-/A	0.735667	12p11.1	0.5101/0.4899	-	0.2111	intergenic_variant
331	13	rs6488162	rs1482983	12	33690326	A/C	0.735667	12p11.1	0.4899/0.5101	C	0.1871	intergenic_variant
332	13	rs6488162	rs7972688	12	33653477	T/C	0.735667	12p11.1	0.5101/0.4899	T	0.2097	intergenic_variant
333	13	rs6488162	rs12820541	12	33684754	G/A	0.735667	12p11.1	0.4899/0.5101	A	0.1871	intergenic_variant
334	13	rs6488162	rs11052732	12	33657801	G/A	0.735667	12p11.1	0.4899/0.5101	A	0.1867	intergenic_variant
335	13	rs6488162	rs10772088	12	33663849	A/T	0.735667	12p11.1	0.5101/0.4899	A	0.1869	intergenic_variant
336	13	rs6488162	rs1601003	12	33689436	T/A	0.735667	12p11.1	0.5101/0.4899	T	0.1867	intergenic_variant
337	13	rs6488162	rs12819439	12	33684509	A/C	0.735667	12p11.1	0.4899/0.5101	C	0.1871	intergenic_variant
338	13	rs6488162	rs2389218	12	33680929	A/C	0.735667	12p11.1	0.5101/0.4899	A	0.1869	intergenic_variant
339	13	rs6488162	rs138585668	12	33677966	T/C	0.735667	12p11.1	0.4899/0.5101	C	0.1869	intergenic_variant
340	13	rs6488162	rs11052736	12	33669583	C/T	0.731552	12p11.1	0.5101/0.4899	C	0.1867	intergenic_variant
341	13	rs6488162	rs79586753	12	33654816	AAAAAAAAAAA/AAAAAAAAAA	0.721975	12p11.1	0.5101/0.4899	NULL	NULL	intergenic_variant
342	13	rs6488162	rs1343676	12	33537387	T/C	0.714633	12p11.1	0.5505/0.4495	C	0.3898	intron_variant	SYT10	ENSG00000110975	Heart rate response to exercise, Resting heart rate
343	13	rs6488162	rs11052722	12	33626530	A/G	0.706874	12p11.1	0.4747/0.5253	G	0.2266	intergenic_variant
344	13	rs6488162	rs7303356	12	33633599	G/C	0.706874	12p11.1	0.5253/0.4747	G	0.2236	intergenic_variant
345	13	rs6488162	rs4587807	12	33510115	A/G	0.698469	12p11.1	0.4495/0.5505	G	0.4357	intergenic_variant
346	13	rs6488162	rs61689329	12	33540689	-/G	0.693368		0.4899/0.5101	-	0.3273	intron_variant
347	13	rs6488162	rs1994135	12	33682405	T/C	0.676257	12p11.1	0.4848/0.5152	C	0.2382	regulatory_region_variant			Heart rate response to exercise, Resting heart rate
348	13	rs6488162	rs71948243	12	33523296	ATATATATATATATATAT/ATATATATATATAT	0.644792	12p11.1	0.5303/0.4697	NULL	NULL	downstream_gene_variant
349	13	rs6488162	rs7309229	12	33592681	G/C	0.643106	12p11.1	0.4293/0.5707	C	0.3227	5_prime_UTR_variant	SYT10	ENSG00000110975
350	13	rs6488162	rs7138393	12	33590787	G/C	0.633786	12p11.1	0.5707/0.4293	G	0.3275	intron_variant	SYT10	ENSG00000110975
351	13	rs6488162	rs56854356	12	33665421	AAAAAAAAA/AAAAAAAA/AAAAAAAAAA	0.614786	12p11.1	0.0808/0.4141/0.5051	NULL	NULL	intergenic_variant
352	13	rs6488162	rs1905240	12	33645009	A/G	0.606609	12p11.1	0.3737/0.6263	A	0.2039	intergenic_variant
353	13	rs6488162	rs4348987	12	33647491	A/G	0.606609	12p11.1	0.3737/0.6263	A	0.2051	intergenic_variant
354	13	rs6488162	rs11052728	12	33638352	A/G	0.606609	12p11.1	0.6263/0.3737	G	0.2061	intergenic_variant
355	13	rs6488162	rs57675209	12	33544172	TTTTT/TTTTTT	0.590718	12p11.1	0.5303/0.4697	NULL	NULL	intron_variant	SYT10	ENSG00000110975
356	13	rs6488162	rs7309981	12	33557224	G/C	0.58618	12p11.1	0.4899/0.5101	C	0.2881	intron_variant	SYT10	ENSG00000110975
357	13	rs6488162	rs57563723	12	33565686	C/G	0.58618	12p11.1	0.5101/0.4899	C	0.2877	intron_variant	SYT10	ENSG00000110975
358	13	rs6488162	rs6488159	12	33554297	T/C	0.58618	12p11.1	0.5101/0.4899	T	0.2879	intron_variant	SYT10	ENSG00000110975
359	13	rs6488162	rs7974985	12	33557607	A/G	0.58618	12p11.1	0.5101/0.4899	A	0.2879	intron_variant	SYT10	ENSG00000110975
360	13	rs6488162	rs6488160	12	33556717	C/A	0.58618	12p11.1	0.4899/0.5101	A	0.2879	intron_variant	SYT10	ENSG00000110975
361	13	rs6488162	rs7314754	12	33551308	T/C	0.58618	12p11.1	0.4899/0.5101	C	0.2879	intron_variant	SYT10	ENSG00000110975
362	13	rs6488162	rs2389196	12	33555872	A/G	0.58618	12p11.1	0.5101/0.4899	A	0.2881	intron_variant	SYT10	ENSG00000110975
363	13	rs6488162	rs36045526	12	33556169	TTTTTTTTTTTTTTTTT/TTTTTTTTTTTTTTT	0.586075	12p11.1	0.5101/0.4899	NULL	NULL	intron_variant	SYT10	ENSG00000110975
364	13	rs6488162	rs148066537	12	33562792	-	0.583274		0.331	NULL	NULL	intron_variant
365	13	rs6488162	rs57052865	12	33563673	T/C	0.583274	12p11.1	0.5101/0.4899	T	0.2881	intron_variant	SYT10	ENSG00000110975
366	13	rs6488162	rs10844583	12	33561966	G/T	0.583274	12p11.1	0.5101/0.4899	G	0.2881	intron_variant	SYT10	ENSG00000110975
367	13	rs6488162	rs10844581	12	33559593	C/T	0.583274	12p11.1	0.4899/0.5101	T	0.2879	intron_variant	SYT10	ENSG00000110975
368	13	rs6488162	rs1905428	12	33559475	G/C	0.583274	12p11.1	0.5101/0.4899	G	0.2881	intron_variant	SYT10	ENSG00000110975
369	13	rs6488162	rs11052688	12	33567470	G/C	0.583274	12p11.1	0.5101/0.4899	G	0.2881	intron_variant	SYT10	ENSG00000110975
370	13	rs6488162	rs11052687	12	33567134	A/T	0.583274	12p11.1	0.5101/0.4899	A	0.2881	intron_variant	SYT10	ENSG00000110975
371	13	rs6488162	rs1905431	12	33558720	G/A	0.583274	12p11.1	0.4899/0.5101	A	0.2881	non_coding_transcript_exon_variant	SYT10/RP11-438D14.2	ENSG00000110975/ENSG00000259937
372	13	rs6488162	rs59600285	12	33565171	TT/TTT	0.583274	12p11.1	0.4899/0.5101	NULL	NULL	intron_variant	SYT10	ENSG00000110975
373	13	rs6488162	rs10506109	12	33562006	G/C	0.583274	12p11.1	0.4899/0.5101	C	0.2881	intron_variant	SYT10	ENSG00000110975
374	13	rs6488162	rs2389197	12	33559524	T/C	0.583274	12p11.1	0.4899/0.5101	C	0.2881	intron_variant	SYT10	ENSG00000110975
375	13	rs6488162	rs11052680	12	33550537	G/C	0.583168	12p11.1	0.4899/0.5101	C	0.2879	intron_variant	SYT10	ENSG00000110975
376	13	rs6488162	rs11052681	12	33550538	T/A	0.583168	12p11.1	0.5101/0.4899	T	0.2879	intron_variant	SYT10	ENSG00000110975
377	13	rs6488162	rs11610318	12	33568198	T/C	0.580275	12p11.1	0.5101/0.4899	T	0.2897	intron_variant	SYT10	ENSG00000110975
378	13	rs6488162	rs56246042	12	33563468	ATC/ATCATC	0.580275	12p11.1	0.5101/0.4899	NULL	NULL	intron_variant	SYT10	ENSG00000110975
379	13	rs6488162	rs11052679	12	33550365	C/A	0.580167	12p11.1	0.5101/0.4899	C	0.3335	intron_variant	SYT10	ENSG00000110975
380	13	rs6488162	rs61342349	12	33551659	C/-	0.580167	12p11.1	0.5101/0.4899	C	0.3323	intron_variant	SYT10	ENSG00000110975
381	13	rs6488162	rs11052685	12	33562535	A/G	0.579239	12p11.1	0.4949/0.5051	G	0.2877	intron_variant	SYT10	ENSG00000110975
382	13	rs6488162	rs10844588	12	33565297	T/C	0.579129	12p11.1	0.5051/0.4949	T	0.2879	intron_variant	SYT10	ENSG00000110975
383	13	rs6488162	rs10844564	12	33508498	T/C	0.533896	12p11.1	0.5404/0.4596	T	0.2047	intergenic_variant
384	13	rs6488162	rs12424970	12	33556357	G/T	0.533218	12p11.1	0.5152/0.4848	G	0.4519	intron_variant	SYT10	ENSG00000110975	Life satisfaction
385	13	rs6488162	rs112882206	12	33500973	T/G	0.531084	12p11.1	0.5404/0.4596	T	0.2081	intergenic_variant
386	13	rs6488162	rs7315242	12	33493764	A/G	0.531084	12p11.1	0.4596/0.5404	G	0.2057	intergenic_variant
387	13	rs6488162	rs10772069	12	33501883	A/G	0.531084	12p11.1	0.5404/0.4596	A	0.2081	intergenic_variant
388	13	rs6488162	rs10772067	12	33492266	A/G	0.531084	12p11.1	0.4596/0.5404	G	0.2083	intergenic_variant
389	13	rs6488162	rs12296290	12	33503554	G/T	0.531084	12p11.1	0.5404/0.4596	G	0.2083	intergenic_variant
390	13	rs6488162	rs1905412	12	33496183	C/T	0.531084	12p11.1	0.5404/0.4596	C	0.2085	intergenic_variant
391	13	rs6488162	rs5797528	12	33506242	TTTTTTTTTTT/TTTTTTTTTTTT	0.529312	12p11.1	0.4747/0.5253	NULL	NULL	intergenic_variant
392	13	rs6488162	rs7962846	12	33496662	C/T	0.528201	12p11.1	0.5455/0.4545	C	0.2214	intergenic_variant
393	13	rs6488162	rs7977920	12	33496661	T/C	0.528201	12p11.1	0.5455/0.4545	T	0.2232	intergenic_variant
394	13	rs6488162	rs10844587	12	33565065	T/C	0.527801	12p11.1	0.4848/0.5152	C	0.4972	intron_variant	SYT10	ENSG00000110975
395	13	rs6488162	rs10844586	12	33563116	T/C	0.527801	12p11.1	0.5152/0.4848	T	0.4972	intron_variant	SYT10	ENSG00000110975
396	13	rs6488162	rs10844589	12	33568844	A/G	0.524191	12p11.1	0.5404/0.4596	A	0.3037	intron_variant	SYT10	ENSG00000110975
397	13	rs6488162	rs10844554	12	33485042	A/G	0.519129	12p11.1	0.5303/0.4697	A	0.2073	intergenic_variant
398	13	rs6488162	rs5797534	12	33558795	AAAAAAAAAA/AAAAAAAAAAA	0.518096	12p11.1	0.5101/0.4899	NULL	NULL	non_coding_transcript_exon_variant	SYT10/RP11-438D14.2	ENSG00000110975/ENSG00000259937
399	13	rs6488162	rs11052619	12	33480199	C/T	0.507812	12p11.1	0.5505/0.4495	C	0.2358	intergenic_variant
400	13	rs6488162	rs10743816	12	33475559	A/T	0.503694	12p11.1	0.4495/0.5505	T	0.2358	intergenic_variant
401	14	rs1906263	rs1906263	12	38653362	T/C	1	12q12	0.4747/0.5253	C	0.1859	intergenic_variant
402	14	rs1906263	rs1963562	12	38662896	C/T	1	12q12	0.4747/0.5253	T	0.1805	intergenic_variant
403	14	rs1906263	rs4882278	12	38659147	G/A	1	12q12	0.5253/0.4747	G	0.1805	intergenic_variant
404	14	rs1906263	rs11183022	12	38652519	A/G	1	12q12	0.5253/0.4747	A	0.1807	intergenic_variant
405	14	rs1906263	rs67491563	12	38650174	A/AGGATATTGGA	1	12q12	0.5253/0.4747	NULL	NULL	intergenic_variant
406	14	rs1906263	rs4575342	12	38663831	A/G	1	12q12	0.5253/0.4747	A	0.1805	downstream_gene_variant
407	14	rs1906263	rs142394119	12	38630209	TA/-	1	12q12	0.4747/0.5253	-	0.1809	intergenic_variant
408	14	rs1906263	rs2129627	12	38653036	C/T	1	12q12	0.4747/0.5253	T	0.1805	intergenic_variant
409	14	rs1906263	rs10880785	12	38655405	G/T	1	12q12	0.5253/0.4747	G	0.1809	intergenic_variant
410	14	rs1906263	rs35113230	12	38673981	-/ACAT	1	12q12	0.5253/0.4747	-	0.1805	intergenic_variant
411	14	rs1906263	rs10880826	12	38672787	C/G	0.995935	12q12	0.5253/0.4747	C	0.1809	upstream_gene_variant
412	14	rs1906263	rs7294569	12	38637461	G/T	0.995933	12q12	0.5202/0.4798	G	0.1803	intergenic_variant
413	14	rs1906263	rs4002300	12	38635105	T/G	0.995933	12q12	0.4798/0.5202	G	0.1803	intergenic_variant
414	14	rs1906263	rs10880819	12	38666013	A/T	0.9878	12q12	0.4697/0.5303	T	0.1805	downstream_gene_variant
415	14	rs1906263	rs11183160	12	38676702	C/T	0.983855	12q12	0.5253/0.4747	C	0.1815	regulatory_region_variant
416	14	rs1906263	rs11610522	12	38687575	C/T	0.959487	12q12	0.4798/0.5202	T	0.1731	intergenic_variant
417	14	rs1906263	rs11183324	12	38717975	T/C	0.959487	12q12	0.4798/0.5202	C	0.1729	upstream_gene_variant
418	14	rs1906263	rs55831637	12	38705867	TCTTCT/TCTTCTCTTCT	0.959487	12q12	0.5202/0.4798	NULL	NULL	upstream_gene_variant
419	14	rs1906263	rs11183196	12	38685915	G/T	0.959487	12q12	0.4798/0.5202	T	0.1729	intergenic_variant
420	14	rs1906263	rs6582619	12	38729904	A/G	0.959487	12q12	0.4798/0.5202	G	0.1721	intergenic_variant
421	14	rs1906263	rs4882356	12	38726424	G/A	0.955473	12q12	0.5202/0.4798	G	0.1735	intergenic_variant
422	14	rs1906263	rs28532364	12	38716580	C/T	0.955455	12q12	0.4798/0.5202	T	0.1729	intron_variant	ALG10B	ENSG00000175548
423	14	rs1906263	rs71449440	12	38683651	TATATATATAT/TATATATATATAT	0.955455	12q12	0.5202/0.4798	NULL	NULL	intergenic_variant
424	14	rs1906263	rs60589856	12	38736442	G/-	0.951434		0.5202/0.4798	G	0.1717	intergenic_variant
425	14	rs1906263	rs11183577	12	38781887	A/G	0.947413	12q12	0.4798/0.5202	G	0.1727	intergenic_variant
426	14	rs1906263	rs11183646	12	38799846	A/T	0.947413	12q12	0.4798/0.5202	T	0.1733	intergenic_variant
427	14	rs1906263	rs7299170	12	38789536	A/G	0.947413	12q12	0.5202/0.4798	A	0.1723	intergenic_variant
428	14	rs1906263	rs7976806	12	38757918	A/G	0.947413	12q12	0.4798/0.5202	G	0.1727	intergenic_variant
429	14	rs1906263	rs10444601	12	38774182	T/C	0.947413	12q12	0.5202/0.4798	T	0.1727	intergenic_variant
430	14	rs1906263	rs11183514	12	38760744	A/T	0.947413	12q12	0.4798/0.5202	T	0.1727	intergenic_variant
431	14	rs1906263	rs11514441	12	38775190	T/C	0.947413	12q12	0.5202/0.4798	T	0.1729	intergenic_variant
432	14	rs1906263	rs11183469	12	38752311	A/G	0.947413	12q12	0.5202/0.4798	A	0.1727	intergenic_variant
433	14	rs1906263	rs4583043	12	38645147	T/G	0.944449	12q12	0.4798/0.5202	G	0.1851	intergenic_variant
434	14	rs1906263	rs11183747	12	38822595	C/T	0.943413	12q12	0.4798/0.5202	T	0.1735	intergenic_variant
435	14	rs1906263	rs12823908	12	38845686	T/C	0.943411	12q12	0.4798/0.5202	C	0.1757	intergenic_variant
436	14	rs1906263	rs11183941	12	38851692	G/C	0.943411	12q12	0.4798/0.5202	C	0.1761	intergenic_variant
437	14	rs1906263	rs34371381	12	38757949	AAAAAAA/AAAAAAAA	0.943411	12q12	0.5202/0.4798	NULL	NULL	intergenic_variant
438	14	rs1906263	rs11183940	12	38851642	A/G	0.943411	12q12	0.4798/0.5202	G	0.1761	intergenic_variant
439	14	rs1906263	rs11183622	12	38792849	C/T	0.943411	12q12	0.5202/0.4798	C	0.1731	intergenic_variant
440	14	rs1906263	rs10880981	12	38763911	G/A	0.9434	12q12	0.4798/0.5202	A	0.1723	intergenic_variant
441	14	rs1906263	rs7970069	12	38810631	C/T	0.9434	12q12	0.5202/0.4798	C	0.1731	intergenic_variant
442	14	rs1906263	rs7963716	12	38876090	T/C	0.943399	12q12	0.5202/0.4798	T	0.1759	intergenic_variant
443	14	rs1906263	rs11168218	12	38884466	A/G	0.943399	12q12	0.4798/0.5202	G	0.1759	intergenic_variant
444	14	rs1906263	rs10875647	12	38856995	G/A	0.943399	12q12	0.4798/0.5202	A	0.1757	intergenic_variant
445	14	rs1906263	rs11168217	12	38884278	T/C	0.943399	12q12	0.4798/0.5202	C	0.1759	intergenic_variant
446	14	rs1906263	rs11183816	12	38834656	T/G	0.943399	12q12	0.4848/0.5152	G	0.1733	intergenic_variant
447	14	rs1906263	rs11168299	12	38902028	T/G	0.943399	12q12	0.5202/0.4798	T	0.1773	intergenic_variant
448	14	rs1906263	rs11609286	12	38875511	T/C	0.939392	12q12	0.5202/0.4798	T	0.1761	intergenic_variant
449	14	rs1906263	rs10880963	12	38748408	T/C	0.93939	12q12	0.4798/0.5202	C	0.1727	intergenic_variant
450	14	rs1906263	rs10506122	12	38699232	C/T	0.93558	12q12	0.5202/0.4798	C	0.1815	intergenic_variant
451	14	rs1906263	rs2387854	12	38687757	A/G	0.93558	12q12	0.4798/0.5202	G	0.1815	intergenic_variant
452	14	rs1906263	rs1386573	12	38729542	T/C	0.93558	12q12	0.4798/0.5202	C	0.1805	intergenic_variant
453	14	rs1906263	rs10880914	12	38720543	T/C	0.93558	12q12	0.5202/0.4798	T	0.1815	downstream_gene_variant
454	14	rs1906263	rs10880943	12	38734317	C/T	0.93558	12q12	0.4798/0.5202	T	0.1807	intergenic_variant
455	14	rs1906263	rs1843881	12	38733706	T/C	0.93558	12q12	0.5202/0.4798	T	0.1807	intergenic_variant
456	14	rs1906263	rs7315028	12	38710523	A/G	0.93558	12q12	0.5202/0.4798	A	0.1815	5_prime_UTR_variant	ALG10B	ENSG00000175548
457	14	rs1906263	rs11183339	12	38720051	A/G	0.93558	12q12	0.5202/0.4798	A	0.1817	upstream_gene_variant
458	14	rs1906263	rs7975243	12	38849220	C/T	0.935402	12q12	0.4798/0.5202	T	0.1761	intergenic_variant
459	14	rs1906263	rs11183214	12	38692938	T/C	0.931661	12q12	0.5202/0.4798	T	0.1817	intergenic_variant
460	14	rs1906263	rs11183413	12	38736195	T/C	0.927759	12q12	0.5202/0.4798	T	0.1809	intergenic_variant
461	14	rs1906263	rs12366971	12	38737687	G/T	0.927756	12q12	0.5202/0.4798	G	0.1813	intergenic_variant
462	14	rs1906263	rs7965656	12	38807244	G/A	0.90788	12q12	0.5/0.5	A	0.1677	regulatory_region_variant
463	14	rs1906263	rs7968510	12	38724475	T/C	0.896889	12q12	0.5152/0.4848	T	0.1683	intergenic_variant
464	14	rs1906263	rs11348194	12	38698098	AAAAAAAA/AAAAAAAAA	0.883957	12q12	0.5101/0.4899	NULL	NULL	intergenic_variant
465	14	rs1906263	rs73096706	12	38860563	G/A	0.881006	12q12	0.4899/0.5101	A	0.1711	intergenic_variant
466	14	rs1906263	rs10880692	12	38592918	C/G	0.849667	12q12	0.4646/0.5354	C	0.1701	upstream_gene_variant
467	14	rs1906263	rs11182580	12	38573112	T/G	0.849667	12q12	0.4646/0.5354	T	0.1679	intergenic_variant
468	14	rs1906263	rs11182762	12	38606418	C/G	0.849667	12q12	0.5354/0.4646	G	0.1677	intergenic_variant
469	14	rs1906263	rs11182760	12	38606273	A/T	0.849667	12q12	0.5354/0.4646	T	0.1677	intergenic_variant
470	14	rs1906263	rs11182847	12	38623142	C/T	0.849667	12q12	0.5354/0.4646	T	0.1699	intergenic_variant
471	14	rs1906263	rs56378136	12	38618079	AGCAG/AG	0.849667	12q12	0.5354/0.4646	NULL	NULL	intergenic_variant
472	14	rs1906263	rs12367400	12	38618673	T/G	0.849667	12q12	0.4646/0.5354	T	0.1701	intergenic_variant
473	14	rs1906263	rs11182781	12	38610178	T/C	0.849667	12q12	0.4646/0.5354	T	0.1677	intergenic_variant
474	14	rs1906263	rs1906260	12	38601013	T/G	0.849667	12q12	0.5354/0.4646	G	0.1699	upstream_gene_variant
475	14	rs1906263	rs2387920	12	38626351	G/A	0.849667	12q12	0.4646/0.5354	G	0.1699	intergenic_variant
476	14	rs1906263	rs11182569	12	38572452	G/A	0.849667	12q12	0.5354/0.4646	A	0.1671	intergenic_variant
477	14	rs1906263	rs11182513	12	38560252	C/G	0.849667	12q12	0.4646/0.5354	C	0.1669	upstream_gene_variant
478	14	rs1906263	rs6582503	12	38557886	C/A	0.849667	12q12	0.4646/0.5354	C	0.1703	upstream_gene_variant
479	14	rs1906263	rs11615148	12	38866329	T/C	0.843655	12q12	0.4899/0.5101	T	0.1559	upstream_gene_variant
480	14	rs1906263	rs2892384	12	38629494	G/A	0.841134	12q12	0.5354/0.4646	A	0.1699	intergenic_variant
481	14	rs1906263	rs7955162	12	38711658	G/A	0.839256	12q12	0.4495/0.5505	A	0.4559	non_coding_transcript_exon_variant	ALG10B	ENSG00000175548
482	14	rs1906263	rs10444600	12	38703716	A/C	0.835767	12q12	0.5505/0.4495	A	0.4982	intergenic_variant
483	14	rs1906263	rs149435872	12	38553777	AAAAAAA/AAAAAA	0.833269	12q12	0.5303/0.4697	NULL	NULL	downstream_gene_variant
484	14	rs1906263	rs10880603	12	38505855	A/G	0.829657	12q12	0.4646/0.5354	A	0.1687	intergenic_variant
485	14	rs1906263	rs11182461	12	38539288	C/T	0.829657	12q12	0.4646/0.5354	C	0.1685	intergenic_variant
486	14	rs1906263	rs11182457	12	38538331	A/G	0.829657	12q12	0.4646/0.5354	A	0.1667	regulatory_region_variant
487	14	rs1906263	rs11522902	12	38489559	C/G	0.829657	12q12	0.4646/0.5354	C	0.1677	intergenic_variant
488	14	rs1906263	rs11182217	12	38480030	A/G	0.829657	12q12	0.4646/0.5354	A	0.1981	downstream_gene_variant
489	14	rs1906263	rs11495408	12	38488344	G/A	0.829657	12q12	0.4646/0.5354	G	0.1683	intergenic_variant
490	14	rs1906263	rs10880613	12	38509553	C/T	0.829657	12q12	0.5354/0.4646	T	0.1683	intergenic_variant
491	14	rs1906263	rs11495407	12	38488333	A/G	0.829657	12q12	0.5354/0.4646	G	0.1687	intergenic_variant
492	14	rs1906263	rs11182342	12	38505438	C/T	0.829657	12q12	0.5354/0.4646	T	0.1683	intergenic_variant
493	14	rs1906263	rs28680519	12	38502946	C/T	0.829657	12q12	0.5354/0.4646	T	0.1753	intergenic_variant
494	14	rs1906263	rs6582500	12	38534206	G/A	0.829657	12q12	0.5354/0.4646	A	0.1681	intergenic_variant
495	14	rs1906263	rs2004152	12	38478951	T/C	0.829657	12q12	0.4646/0.5354	T	0.1677	downstream_gene_variant
496	14	rs1906263	rs10880607	12	38508184	G/A	0.829657	12q12	0.4646/0.5354	G	0.1683	intergenic_variant
497	14	rs1906263	rs11182448	12	38536227	G/A	0.829657	12q12	0.4646/0.5354	G	0.1671	intergenic_variant
498	14	rs1906263	rs11182316	12	38499552	G/A	0.826051	12q12	0.5354/0.4646	A	0.1681	intergenic_variant
499	14	rs1906263	rs10880625	12	38526612	A/C	0.825439	12q12	0.5354/0.4646	C	0.1689	intergenic_variant
500	14	rs1906263	rs11182077	12	38454988	G/A	0.82543	12q12	0.5354/0.4646	A	0.1687	intergenic_variant
501	14	rs1906263	rs7311700	12	38463232	A/T	0.82543	12q12	0.4646/0.5354	A	0.1689	intergenic_variant
502	14	rs1906263	rs7136347	12	38453531	G/A	0.82543	12q12	0.5354/0.4646	A	0.1685	intergenic_variant
503	14	rs1906263	rs10444597	12	38468900	G/C	0.82543	12q12	0.4646/0.5354	G	0.1679	downstream_gene_variant
504	14	rs1906263	rs7305352	12	38473800	T/C	0.82543	12q12	0.5354/0.4646	C	0.1679	upstream_gene_variant
505	14	rs1906263	rs66474616	12	38461564	G/A	0.82543	12q12	0.5354/0.4646	A	0.1727	intergenic_variant
506	14	rs1906263	rs10785619	12	38742897	T/A	0.82461	12q12	0.4495/0.5505	A	0.4756	intergenic_variant
507	14	rs1906263	rs10880526	12	38465500	T/C	0.821826	12q12	0.4646/0.5354	T	0.1677	intergenic_variant
508	14	rs1906263	rs10748382	12	38504529	G/A	0.821223	12q12	0.5354/0.4646	A	0.2422	intergenic_variant
509	14	rs1906263	rs10880612	12	38509427	A/G	0.821223	12q12	0.5354/0.4646	G	0.2424	intergenic_variant
510	14	rs1906263	rs10880576	12	38497693	T/C	0.821223	12q12	0.5354/0.4646	C	0.2867	intergenic_variant
511	14	rs1906263	rs3892363	12	38479487	A/G	0.821223	12q12	0.4646/0.5354	A	0.2418	downstream_gene_variant
512	14	rs1906263	rs10785454	12	38476260	C/T	0.821223	12q12	0.5354/0.4646	T	0.242	intron_variant	RP11-297L6.1	ENSG00000258278
513	14	rs1906263	rs36174210	12	38490257	C/G	0.821223	12q12	0.5354/0.4646	G	0.2422	intergenic_variant
514	14	rs1906263	rs11182202	12	38476451	C/G	0.821223	12q12	0.5354/0.4646	G	0.242	intron_variant	RP11-297L6.1	ENSG00000258278
515	14	rs1906263	rs80226845	12	38528231	C/A	0.821223	12q12	0.5354/0.4646	A	0.2426	intergenic_variant
516	14	rs1906263	rs1851129	12	38521642	G/A	0.821223	12q12	0.4646/0.5354	G	0.2865	intergenic_variant
517	14	rs1906263	rs1969362	12	38514843	T/C	0.821223	12q12	0.4646/0.5354	T	0.2436	intergenic_variant
518	14	rs1906263	rs7969922	12	38529491	C/T	0.821223	12q12	0.5354/0.4646	T	0.2428	intergenic_variant
519	14	rs1906263	rs56228141	12	38518652	G/T	0.821223	12q12	0.4646/0.5354	G	0.2422	regulatory_region_variant
520	14	rs1906263	rs12146863	12	38502346	A/G	0.821223	12q12	0.4646/0.5354	A	0.2422	intergenic_variant
521	14	rs1906263	rs4002440	12	38485012	G/A	0.821223	12q12	0.4646/0.5354	G	0.2422	intergenic_variant
522	14	rs1906263	rs7978749	12	38527141	T/G	0.821223	12q12	0.4646/0.5354	T	0.2424	intergenic_variant
523	14	rs1906263	rs11182422	12	38522833	T/C	0.821223	12q12	0.5354/0.4646	C	0.2869	intergenic_variant
524	14	rs1906263	rs11520307	12	38490524	T/A	0.821223	12q12	0.5354/0.4646	A	0.2422	intergenic_variant
525	14	rs1906263	rs34252564	12	38493631	GGGG/GGG	0.821223	12q12	0.4646/0.5354	NULL	NULL	intergenic_variant
526	14	rs1906263	rs4002438	12	38484880	C/T	0.821223	12q12	0.5354/0.4646	T	0.2422	intergenic_variant
527	14	rs1906263	rs34066379	12	38518509	T/G	0.821223	12q12	0.4646/0.5354	T	0.2422	intergenic_variant
528	14	rs1906263	rs10880567	12	38489348	A/C	0.821223	12q12	0.5354/0.4646	C	0.2422	intergenic_variant
529	14	rs1906263	rs11613249	12	38519339	C/T	0.821223	12q12	0.4646/0.5354	C	0.2422	intergenic_variant
530	14	rs1906263	rs9645834	12	38485246	A/C	0.821223	12q12	0.4646/0.5354	A	0.2422	intergenic_variant
531	14	rs1906263	rs1851124	12	38516404	G/A	0.821223	12q12	0.5354/0.4646	A	0.2422	intergenic_variant
532	14	rs1906263	rs35284307	12	38509999	T/G	0.821223	12q12	0.5354/0.4646	G	0.2422	intergenic_variant
533	14	rs1906263	rs10880629	12	38533611	T/G	0.821223	12q12	0.5354/0.4646	G	0.2424	intergenic_variant
534	14	rs1906263	rs10880602	12	38505660	C/T	0.821223	12q12	0.4646/0.5354	C	0.2865	intergenic_variant
535	14	rs1906263	rs11182265	12	38489264	A/G	0.821223	12q12	0.4646/0.5354	A	0.2458	intergenic_variant
536	14	rs1906263	rs10880611	12	38509316	C/G	0.821223	12q12	0.5354/0.4646	G	0.2422	intergenic_variant
537	14	rs1906263	rs1851130	12	38507819	T/C	0.821223	12q12	0.4646/0.5354	T	0.2564	intergenic_variant
538	14	rs1906263	rs3850000	12	38483752	T/C	0.821223	12q12	0.5354/0.4646	C	0.2424	intergenic_variant
539	14	rs1906263	rs11611326	12	38547958	C/A	0.817634	12q12	0.5303/0.4697	A	0.1659	intergenic_variant
540	14	rs1906263	rs11609739	12	38547969	A/G	0.817634	12q12	0.4697/0.5303	A	0.1659	intergenic_variant
541	14	rs1906263	rs11181883	12	38421889	C/A	0.817624	12q12	0.5354/0.4646	A	0.1679	intergenic_variant
542	14	rs1906263	rs1915395	12	38420726	A/G	0.817624	12q12	0.5354/0.4646	G	0.1679	intergenic_variant
543	14	rs1906263	rs10880421	12	38423015	C/T	0.817624	12q12	0.5354/0.4646	T	0.1679	intergenic_variant
544	14	rs1906263	rs7313860	12	38446111	A/G	0.817624	12q12	0.4646/0.5354	A	0.1681	intergenic_variant
545	14	rs1906263	rs11610015	12	38508856	G/A	0.817603	12q12	0.4646/0.5354	G	0.2843	intergenic_variant
546	14	rs1906263	rs10880624	12	38526316	T/C	0.817048	12q12	0.4646/0.5354	T	0.2428	intergenic_variant
547	14	rs1906263	rs7299661	12	38527713	C/T	0.817048	12q12	0.5354/0.4646	T	0.2869	intergenic_variant
548	14	rs1906263	rs11182429	12	38526679	C/A	0.817048	12q12	0.4646/0.5354	C	0.2869	intergenic_variant
549	14	rs1906263	rs4429127	12	38465423	C/A	0.817036	12q12	0.5354/0.4646	A	0.2422	intergenic_variant
550	14	rs1906263	rs11182190	12	38473206	T/C	0.817036	12q12	0.4646/0.5354	T	0.242	upstream_gene_variant
551	14	rs1906263	rs536822422	12	38468824	-/T	0.817036		0.5354/0.4646	T	0.2835	downstream_gene_variant
552	14	rs1906263	rs4002441	12	38465621	C/G	0.817036	12q12	0.4646/0.5354	C	0.2424	intergenic_variant
553	14	rs1906263	rs10444598	12	38469159	T/C	0.817036	12q12	0.4646/0.5354	T	0.242	downstream_gene_variant
554	14	rs1906263	rs11182149	12	38464919	G/A	0.817036	12q12	0.5354/0.4646	NULL	NULL	intergenic_variant
555	14	rs1906263	rs10785436	12	38461040	G/C	0.817036	12q12	0.5354/0.4646	C	0.2734	intergenic_variant
556	14	rs1906263	rs3942440	12	38459672	A/G	0.817036	12q12	0.5354/0.4646	G	0.243	intergenic_variant
557	14	rs1906263	rs11182164	12	38466863	G/C	0.817036	12q12	0.5354/0.4646	C	0.242	intergenic_variant
558	14	rs1906263	rs34508101	12	38468765	CAGCAG/CAG	0.817036	12q12	0.4646/0.5354	NULL	NULL	downstream_gene_variant
559	14	rs1906263	rs10880544	12	38473464	G/C	0.817036	12q12	0.5354/0.4646	C	0.242	upstream_gene_variant
560	14	rs1906263	rs11182172	12	38468027	G/A	0.817036	12q12	0.4646/0.5354	G	0.242	downstream_gene_variant
561	14	rs1906263	rs11182169	12	38467930	C/G	0.817036	12q12	0.4646/0.5354	C	0.242	downstream_gene_variant
562	14	rs1906263	rs4002432	12	38462911	T/C	0.817036	12q12	0.4646/0.5354	T	0.243	intergenic_variant
563	14	rs1906263	rs11182148	12	38464883	A/C	0.817036	12q12	0.5354/0.4646	C	0.2843	intergenic_variant
564	14	rs1906263	rs5024347	12	38465318	C/T	0.817036	12q12	0.5354/0.4646	T	0.2724	intergenic_variant
565	14	rs1906263	rs10880520	12	38464111	C/T	0.817036	12q12	0.5354/0.4646	T	0.242	intergenic_variant
566	14	rs1906263	rs11182193	12	38474090	C/G	0.817036	12q12	0.5354/0.4646	G	0.2422	upstream_gene_variant
567	14	rs1906263	rs55689283	12	38488599	A/T	0.814005	12q12	0.4646/0.5354	A	0.241	intergenic_variant
568	14	rs1906263	rs3956239	12	38465477	T/C	0.813421	12q12	0.4646/0.5354	T	0.2418	intergenic_variant
569	14	rs1906263	rs11182173	12	38468030	G/A	0.813421	12q12	0.4596/0.5404	G	0.2412	downstream_gene_variant
570	14	rs1906263	rs71461445	12	38450354	A/T	0.813421	12q12	0.5354/0.4646	T	0.2438	regulatory_region_variant
571	14	rs1906263	rs113621882	12	38454114	TT/T	0.813421	12q12	0.4596/0.5404	NULL	NULL	intergenic_variant
572	14	rs1906263	rs113132113	12	38452481	C/G	0.812373	12q12	0.5354/0.4646	G	0.1703	intergenic_variant
573	14	rs1906263	rs34145279	12	38405588	C/T	0.81043	12q12	0.4646/0.5354	C	0.1679	intergenic_variant
574	14	rs1906263	rs2090785	12	38424342	G/A	0.809262	12q12	0.5354/0.4646	A	0.2442	intergenic_variant
575	14	rs1906263	rs4559747	12	38436235	A/G	0.809262	12q12	0.4646/0.5354	A	0.2863	intergenic_variant
576	14	rs1906263	rs11514080	12	38423493	C/T	0.809262	12q12	0.5354/0.4646	T	0.2861	intergenic_variant
577	14	rs1906263	rs4601853	12	38435569	A/G	0.809262	12q12	0.4646/0.5354	A	0.2442	intergenic_variant
578	14	rs1906263	rs11181998	12	38439970	A/C	0.809262	12q12	0.4646/0.5354	A	0.244	intergenic_variant
579	14	rs1906263	rs1589395	12	38420405	T/C	0.809262	12q12	0.4646/0.5354	T	0.244	intergenic_variant
580	14	rs1906263	rs7136293	12	38448887	A/G	0.809262	12q12	0.5354/0.4646	G	0.2438	intergenic_variant
581	14	rs1906263	rs11495402	12	38421736	G/A	0.809262	12q12	0.5354/0.4646	A	0.2438	intergenic_variant
582	14	rs1906263	rs1829579	12	38420555	G/A	0.809262	12q12	0.4646/0.5354	G	0.244	intergenic_variant
583	14	rs1906263	rs7299329	12	38447943	G/C	0.809262	12q12	0.5354/0.4646	C	0.244	regulatory_region_variant
584	14	rs1906263	rs11182075	12	38454851	C/T	0.808251	12q12	0.5354/0.4646	T	0.1729	intergenic_variant
585	14	rs1906263	rs10444596	12	38468744	A/G	0.806215	12q12	0.4596/0.5404	A	0.2812	downstream_gene_variant
586	14	rs1906263	rs36017448	12	38468773	A/G	0.806215	12q12	0.4596/0.5404	A	0.2812	downstream_gene_variant
587	14	rs1906263	rs2222344	12	38406832	G/T	0.805655	12q12	0.4646/0.5354	G	0.274	intergenic_variant
588	14	rs1906263	rs2204006	12	38407098	A/G	0.805655	12q12	0.5354/0.4646	G	0.274	intergenic_variant
589	14	rs1906263	rs2387597	12	38424089	T/C	0.805641	12q12	0.4646/0.5354	T	0.2436	intergenic_variant
590	14	rs1906263	rs11183188	12	38683763	A/T	0.805147	12q12	0.5404/0.4596	A	0.3932	intergenic_variant
591	14	rs1906263	rs571638523	12	38683758	G/T	0.805147	12q12	0.5404/0.4596	G	0.3932	intergenic_variant
592	14	rs1906263	rs181082346	12	38683756	T/A	0.805147	12q12	0.4596/0.5404	A	0.3934	intergenic_variant
593	14	rs1906263	rs1589382	12	38408565	A/T	0.802045	12q12	0.4596/0.5404	A	0.2434	intergenic_variant
594	14	rs1906263	rs36070096	12	38413770	AA/AAA	0.802045	12q12	0.5404/0.4596	NULL	NULL	intergenic_variant
595	14	rs1906263	rs12823925	12	38409323	T/C	0.802045	12q12	0.4596/0.5404	T	0.2434	intergenic_variant
596	14	rs1906263	rs372827729	12	38491264	AAAAAAAAAAAA/AAAAAAAAAAA	0.800103	12q12	0.5253/0.4747	NULL	NULL	intergenic_variant
597	14	rs1906263	rs3028446	12	38409977	TTTTT/TTT	0.798447	12q12	0.5404/0.4596	NULL	NULL	intergenic_variant
598	14	rs1906263	rs7138977	12	38642109	A/G	0.79841	12q12	0.5556/0.4444	A	0.3718	intergenic_variant
599	14	rs1906263	rs4882348	12	38669503	T/C	0.79841	12q12	0.5556/0.4444	T	0.3616	upstream_gene_variant
600	14	rs1906263	rs1906262	12	38653605	A/G	0.79841	12q12	0.4444/0.5556	G	0.3594	intergenic_variant
601	14	rs1906263	rs11181857	12	38413255	C/G	0.797883	12q12	0.5404/0.4596	G	0.2861	intergenic_variant
602	14	rs1906263	rs8186762	12	38422447	C/T	0.797346	12q12	0.5354/0.4646	T	0.2442	intergenic_variant
603	14	rs1906263	rs12146797	12	38436499	T/C	0.796869	12q12	0.5354/0.4646	C	0.2446	intergenic_variant
604	14	rs1906263	rs11182052	12	38450421	T/C	0.796453	12q12	0.5354/0.4646	C	0.2981	regulatory_region_variant			Idiopathic dilated cardiomyopathy
605	14	rs1906263	rs10785443	12	38463792	C/A	0.796003	12q12	0.4646/0.5354	C	0.2887	intergenic_variant
606	14	rs1906263	rs7134006	12	38596245	A/C	0.791699	12q12	0.5253/0.4747	C	0.1921	intron_variant	TUBB8P5	ENSG00000254381
607	14	rs1906263	rs7301250	12	38596244	T/G	0.791699	12q12	0.4747/0.5253	T	0.1921	intron_variant	TUBB8P5	ENSG00000254381
608	14	rs1906263	rs11433041	12	38723282	AAAAAA/AAAAA	0.777866	12q12	0.5455/0.4545	NULL	NULL	intergenic_variant
609	14	rs1906263	rs35213518	12	38449773	AAAAAAAAAAAAAAAAAAA/AAAAAAAAAAAAAAAAA	0.776648	12q12	0.4697/0.5303	NULL	NULL	intergenic_variant
610	14	rs1906263	rs11428186	12	38454115	GGGGG/GGGGGG	0.775993	12q12	0.4646/0.5354	NULL	NULL	intergenic_variant
611	14	rs1906263	rs7133706	12	38475465	A/G	0.772286	12q12	0.5303/0.4697	G	0.3285	upstream_gene_variant
612	14	rs1906263	rs11182271	12	38490908	A/G	0.772127	12q12	0.4697/0.5303	A	0.3247	intergenic_variant
613	14	rs1906263	rs10880535	12	38468829	G/C	0.770885	12q12	0.5556/0.4444	C	0.2444	downstream_gene_variant
614	14	rs1906263	rs11834545	12	38468828	A/G	0.770885	12q12	0.4444/0.5556	A	0.275	downstream_gene_variant
615	14	rs1906263	rs528917844	12	38468811	TGGTGGGACTG/TG	0.770885	12q12	0.5556/0.4444	NULL	NULL	downstream_gene_variant
616	14	rs1906263	rs11514078	12	38408817	G/C	0.770198	12q12	0.5505/0.4495	C	0.2406	intergenic_variant
617	14	rs1906263	rs7965311	12	38513307	A/G	0.76033	12q12	0.5253/0.4747	G	0.3243	intergenic_variant
618	14	rs1906263	rs11514407	12	38426366	C/T	0.758856	12q12	0.4495/0.5505	C	0.1617	intergenic_variant
619	14	rs1906263	rs370969357	12	38427540	AAAAAAAA/AAAAAAAAA	0.758856	12q12	0.5505/0.4495	NULL	NULL	intergenic_variant
620	14	rs1906263	rs12816136	12	38456037	G/A	0.756452	12q12	0.5253/0.4747	A	0.3251	intergenic_variant
621	14	rs1906263	rs2387598	12	38510472	A/G	0.756452	12q12	0.5253/0.4747	G	0.3329	intergenic_variant
622	14	rs1906263	rs2030416	12	38465118	G/A	0.756452	12q12	0.5253/0.4747	A	0.3319	intergenic_variant
623	14	rs1906263	rs4882320	12	38494134	C/A	0.756452	12q12	0.4747/0.5253	C	0.3245	intergenic_variant
624	14	rs1906263	rs2892365	12	38446760	G/C	0.752788	12q12	0.4747/0.5253	G	0.3231	intergenic_variant
625	14	rs1906263	rs76340927	12	38467829	A/G	0.752591	12q12	0.5253/0.4747	G	0.3327	downstream_gene_variant
626	14	rs1906263	rs11182010	12	38441809	T/C	0.750266	12q12	0.4495/0.5505	T	0.2378	intergenic_variant
627	14	rs1906263	rs4614524	12	38431060	C/T	0.750266	12q12	0.5505/0.4495	T	0.2374	intergenic_variant
628	14	rs1906263	rs10880450	12	38440294	C/G	0.750266	12q12	0.4495/0.5505	C	0.2676	intergenic_variant
629	14	rs1906263	rs7294297	12	38442573	T/C	0.750266	12q12	0.5505/0.4495	C	0.28	intergenic_variant
630	14	rs1906263	rs12369578	12	38444227	T/C	0.750266	12q12	0.4495/0.5505	T	0.2376	intergenic_variant
631	14	rs1906263	rs8189449	12	38437377	C/A	0.750266	12q12	0.5505/0.4495	A	0.28	intergenic_variant
632	14	rs1906263	rs11504451	12	38425294	G/A	0.750266	12q12	0.5505/0.4495	A	0.2494	intergenic_variant
633	14	rs1906263	rs11524583	12	38425897	T/G	0.750266	12q12	0.4495/0.5505	T	0.2374	intergenic_variant
634	14	rs1906263	rs2204008	12	38439203	C/T	0.750266	12q12	0.5505/0.4495	T	0.2428	intergenic_variant			Bladder Cancer
635	14	rs1906263	rs12815350	12	38439921	T/A	0.750266	12q12	0.4495/0.5505	T	0.2376	intergenic_variant
636	14	rs1906263	rs2049130	12	38444837	G/A	0.750266	12q12	0.5505/0.4495	A	0.28	intergenic_variant
637	14	rs1906263	rs8175935	12	38426406	C/A	0.748924	12q12	0.5253/0.4747	A	0.3237	intergenic_variant
638	14	rs1906263	rs1829583	12	38423161	C/T	0.748924	12q12	0.5253/0.4747	T	0.3223	intergenic_variant
639	14	rs1906263	rs12099720	12	38427638	G/T	0.746851	12q12	0.5505/0.4495	T	0.2676	intergenic_variant
640	14	rs1906263	rs12099719	12	38427633	G/A	0.746851	12q12	0.5505/0.4495	A	0.2676	intergenic_variant
641	14	rs1906263	rs12369538	12	38443942	C/T	0.746004	12q12	0.5505/0.4495	T	0.2378	intergenic_variant
642	14	rs1906263	rs1589389	12	38416041	G/A	0.745393	12q12	0.4697/0.5303	G	0.3229	intergenic_variant
643	14	rs1906263	rs2139753	12	38406021	G/A	0.745235	12q12	0.4747/0.5253	G	0.3115	intergenic_variant
644	14	rs1906263	rs11182021	12	38443709	A/T	0.745197	12q12	0.4747/0.5253	A	0.3315	intergenic_variant
645	14	rs1906263	rs4882310	12	38450047	G/A	0.745078	12q12	0.4747/0.5253	G	0.3446	intergenic_variant
646	14	rs1906263	rs4002442	12	38465522	C/T	0.74504	12q12	0.5253/0.4747	T	0.3365	intergenic_variant
647	14	rs1906263	rs34730221	12	38405140	C/T	0.74152	12q12	0.4747/0.5253	C	0.3193	intergenic_variant
648	14	rs1906263	rs3861074	12	38483021	T/C	0.73856	12q12	0.4192/0.5808	T	0.2348	intergenic_variant
649	14	rs1906263	rs532020232	12	38683755	T/C	0.736879	12q12	0.5505/0.4495	T	0.493	intergenic_variant
650	14	rs1906263	rs6582691	12	38806894	T/C	0.735679	12q12	0.5404/0.4596	T	0.4982	regulatory_region_variant
651	14	rs1906263	rs4882300	12	38415224	A/T	0.733955	12q12	0.4697/0.5303	A	0.3313	intergenic_variant
652	14	rs1906263	rs59816003	12	38421942	AAAAAAAAAAAAAAA/AAAAAAAAAAAAAA	0.7336	12q12	0.5152/0.4848	NULL	NULL	intergenic_variant
653	14	rs1906263	rs901635	12	38646572	T/G	0.733377	12q12	0.5455/0.4545	T	0.3183	intergenic_variant
654	14	rs1906263	rs7314177	12	38441179	C/T	0.724397	12q12	0.4495/0.5505	C	0.2412	intergenic_variant			Reaction time
655	14	rs1906263	rs35092564	12	38649040	AAAAAAAAAAA/AAAAAAAAAAAA	0.708434	12q12	0.4798/0.5202	NULL	NULL	intergenic_variant
656	14	rs1906263	rs5797564	12	38676615	ATTAATTA/ATTA	0.700179	12q12	0.404/0.596	NULL	NULL	regulatory_region_variant
657	14	rs1906263	rs1843911	12	38676585	T/C	0.700179	12q12	0.404/0.596	T	0.4503	intergenic_variant
658	14	rs1906263	rs1843910	12	38677408	C/T	0.691135	12q12	0.4091/0.5909	C	0.4435	intergenic_variant
659	14	rs1906263	rs11183090	12	38662293	C/G	0.689123	12q12	0.404/0.596	C	0.4371	intergenic_variant
660	14	rs1906263	rs7971313	12	38653413	A/G	0.689123	12q12	0.596/0.404	G	0.4361	intergenic_variant
661	14	rs1906263	rs1601745	12	38647828	G/A	0.689123	12q12	0.596/0.404	A	0.4433	intergenic_variant
662	14	rs1906263	rs2387924	12	38662883	A/G	0.689123	12q12	0.596/0.404	G	0.4361	intergenic_variant
663	14	rs1906263	rs6582564	12	38671282	G/A	0.689123	12q12	0.596/0.404	A	0.4361	upstream_gene_variant
664	14	rs1906263	rs2387923	12	38662677	A/G	0.689123	12q12	0.404/0.596	A	0.4371	intergenic_variant
665	14	rs1906263	rs10880802	12	38661059	A/C	0.689123	12q12	0.596/0.404	C	0.4371	intergenic_variant
666	14	rs1906263	rs7314632	12	38636979	T/C	0.689123	12q12	0.404/0.596	T	0.4365	intergenic_variant
667	14	rs1906263	rs13377717	12	38639474	T/A	0.689123	12q12	0.596/0.404	A	0.4409	intergenic_variant
668	14	rs1906263	rs1825802	12	38650341	T/C	0.689123	12q12	0.404/0.596	T	0.4361	intergenic_variant
669	14	rs1906263	rs4376971	12	38670440	C/T	0.689123	12q12	0.404/0.596	C	0.4369	upstream_gene_variant
670	14	rs1906263	rs2013804	12	38631079	C/T	0.689123	12q12	0.596/0.404	T	0.4435	intergenic_variant
671	14	rs1906263	rs6582562	12	38670893	G/A	0.686385	12q12	0.596/0.404	A	0.3686	upstream_gene_variant
672	14	rs1906263	rs7304568	12	38632408	A/G	0.686385	12q12	0.404/0.596	A	0.3816	intergenic_variant
673	14	rs1906263	rs6582538	12	38629997	C/A	0.683657	12q12	0.404/0.596	C	0.3818	intergenic_variant
674	14	rs1906263	rs6582539	12	38630097	T/C	0.678245	12q12	0.404/0.596	T	0.2778	intergenic_variant
675	14	rs1906263	rs10785585	12	38669395	G/C	0.67555	12q12	0.596/0.404	C	0.369	upstream_gene_variant
676	14	rs1906263	rs7956782	12	38603641	C/G	0.667179	12q12	0.5808/0.4192	G	0.1356	upstream_gene_variant
677	14	rs1906263	rs10880697	12	38594529	G/C	0.667179	12q12	0.5808/0.4192	C	0.1356	upstream_gene_variant
678	14	rs1906263	rs1973293	12	38679575	T/C	0.664963	12q12	0.596/0.404	C	0.4629	intergenic_variant
679	14	rs1906263	rs4402370	12	38690354	A/G	0.664963	12q12	0.596/0.404	G	0.4629	intergenic_variant
680	14	rs1906263	rs7955128	12	38684121	A/T	0.664963	12q12	0.404/0.596	A	0.4615	intergenic_variant
681	14	rs1906263	rs1843896	12	38612913	C/G	0.660655	12q12	0.4899/0.5101	C	0.3109	TF_binding_site_variant
682	14	rs1906263	rs12367384	12	38618460	T/G	0.660655	12q12	0.4899/0.5101	T	0.3073	intergenic_variant
683	14	rs1906263	rs1843892	12	38616965	G/A	0.660655	12q12	0.4899/0.5101	G	0.3071	intergenic_variant			Reaction time
684	14	rs1906263	rs10880882	12	38709765	C/T	0.659421	12q12	0.404/0.596	C	0.3974	upstream_gene_variant
685	14	rs1906263	rs4882283	12	38710249	C/T	0.656688	12q12	0.404/0.596	C	0.3974	upstream_gene_variant
686	14	rs1906263	rs7977596	12	38649067	A/C	0.641422	12q12	0.3939/0.6061	A	0.2522	intergenic_variant
687	14	rs1906263	rs1973296	12	38630229	G/T	0.641422	12q12	0.3939/0.6061	G	0.2524	intergenic_variant
688	14	rs1906263	rs11183150	12	38674698	A/G	0.638866	12q12	0.6061/0.3939	G	0.2522	intergenic_variant
689	14	rs1906263	rs61929893	12	38653366	G/A	0.638866	12q12	0.6061/0.3939	A	0.252	intergenic_variant
690	14	rs1906263	rs11182930	12	38633693	T/A	0.638866	12q12	0.3939/0.6061	T	0.252	intergenic_variant			Morning person
691	14	rs1906263	rs7303395	12	38664124	C/T	0.638866	12q12	0.6061/0.3939	T	0.2528	downstream_gene_variant
692	14	rs1906263	rs7980358	12	38640396	C/G	0.638866	12q12	0.3939/0.6061	C	0.2524	intergenic_variant
693	14	rs1906263	rs12424821	12	38649951	C/T	0.638866	12q12	0.6061/0.3939	T	0.2522	intergenic_variant
694	14	rs1906263	rs11182952	12	38636278	A/C	0.638866	12q12	0.3939/0.6061	A	0.252	intergenic_variant
695	14	rs1906263	rs7980635	12	38668355	T/G	0.638866	12q12	0.3939/0.6061	T	0.2528	upstream_gene_variant
696	14	rs1906263	rs4558224	12	38670519	G/T	0.638866	12q12	0.6061/0.3939	T	0.2526	upstream_gene_variant
697	14	rs1906263	rs12313652	12	38665412	G/A	0.638866	12q12	0.6061/0.3939	A	0.2556	downstream_gene_variant
698	14	rs1906263	rs6582561	12	38666821	G/A	0.638866	12q12	0.6061/0.3939	A	0.253	downstream_gene_variant
699	14	rs1906263	rs10785562	12	38637419	A/C	0.638866	12q12	0.6061/0.3939	C	0.2518	intergenic_variant
700	14	rs1906263	rs12811284	12	38658638	T/C	0.638866	12q12	0.6061/0.3939	C	0.2522	intergenic_variant
701	14	rs1906263	rs35556155	12	38665117	ACACACA/ACACA	0.638866	12q12	0.6061/0.3939	NULL	NULL	downstream_gene_variant
702	14	rs1906263	rs12306511	12	38657676	A/G	0.638866	12q12	0.6061/0.3939	G	0.252	intergenic_variant
703	14	rs1906263	rs11183046	12	38655270	T/A	0.638866	12q12	0.3939/0.6061	T	0.252	intergenic_variant
704	14	rs1906263	rs10785573	12	38654166	G/A	0.638866	12q12	0.6061/0.3939	A	0.252	intergenic_variant
705	14	rs1906263	rs11182979	12	38642562	A/C	0.638866	12q12	0.3939/0.6061	A	0.2532	intergenic_variant
706	14	rs1906263	rs143110724	12	38655263	CC/C	0.638866	12q12	0.6061/0.3939	NULL	NULL	intergenic_variant
707	14	rs1906263	rs10785586	12	38676197	A/G	0.634239	12q12	0.399/0.601	A	0.2524	intergenic_variant
708	14	rs1906263	rs2087186	12	38660221	T/C	0.634234	12q12	0.6061/0.3939	C	0.2522	intergenic_variant
709	14	rs1906263	rs76586298	12	38638187	TTCTTCTTCTTCTTCT/TTCTTCTTCTTCT	0.631681	12q12	0.6061/0.3939	NULL	NULL	intergenic_variant
710	14	rs1906263	rs112061412	12	38419576	CA	0.631486	12q12	0.4161	NULL	NULL	intergenic_variant
711	14	rs1906263	rs34885926	12	38644023	AAAAAAAAA/AAAAAAAAAA	0.624085	12q12	0.3889/0.6111	NULL	NULL	intergenic_variant
712	14	rs1906263	rs1843866	12	38703160	G/T	0.61918	12q12	0.3939/0.6061	G	0.3351	intergenic_variant
713	14	rs1906263	rs7300109	12	38689179	A/G	0.61918	12q12	0.6061/0.3939	G	0.2929	intergenic_variant
714	14	rs1906263	rs7296576	12	38710583	C/T	0.61918	12q12	0.3939/0.6061	C	0.3385	5_prime_UTR_variant	ALG10B	ENSG00000175548
715	14	rs1906263	rs7977200	12	38713745	C/T	0.61918	12q12	0.3939/0.6061	C	0.2927	intron_variant	ALG10B	ENSG00000175548
716	14	rs1906263	rs1973292	12	38679626	C/T	0.61918	12q12	0.6061/0.3939	T	0.2927	intergenic_variant
717	14	rs1906263	rs4550281	12	38689937	G/A	0.61918	12q12	0.6061/0.3939	A	0.2925	intergenic_variant
718	14	rs1906263	rs2387855	12	38687964	T/G	0.61918	12q12	0.3939/0.6061	T	0.3341	intergenic_variant
719	14	rs1906263	rs4882284	12	38710459	A/G	0.61918	12q12	0.3939/0.6061	A	0.2921	5_prime_UTR_variant	ALG10B	ENSG00000175548
720	14	rs1906263	rs1843876	12	38708549	T/C	0.61918	12q12	0.6061/0.3939	C	0.2925	upstream_gene_variant
721	14	rs1906263	rs1973294	12	38699696	T/C	0.61918	12q12	0.3939/0.6061	T	0.2901	intergenic_variant
722	14	rs1906263	rs7301258	12	38706942	A/G	0.61918	12q12	0.6061/0.3939	G	0.2927	upstream_gene_variant
723	14	rs1906263	rs34933142	12	38694657	T/A	0.61918	12q12	0.3939/0.6061	T	0.2903	intergenic_variant
724	14	rs1906263	rs2387843	12	38711203	T/C	0.61918	12q12	0.3939/0.6061	T	0.2925	non_coding_transcript_exon_variant	ALG10B	ENSG00000175548
725	14	rs1906263	rs4103689	12	38702980	A/C	0.61918	12q12	0.3939/0.6061	A	0.2923	intergenic_variant
726	14	rs1906263	rs1825806	12	38692547	A/G	0.61918	12q12	0.6061/0.3939	G	0.2925	intergenic_variant
727	14	rs1906263	rs1843867	12	38703855	G/A	0.61918	12q12	0.3939/0.6061	G	0.3351	intergenic_variant
728	14	rs1906263	rs10748433	12	38696352	G/C	0.61918	12q12	0.6061/0.3939	C	0.2903	intergenic_variant
729	14	rs1906263	rs1813392	12	38692203	T/C	0.61918	12q12	0.3939/0.6061	T	0.2925	intergenic_variant
730	14	rs1906263	rs4882279	12	38688918	A/C	0.61918	12q12	0.6061/0.3939	C	0.3351	intergenic_variant
731	14	rs1906263	rs6582576	12	38701230	T/C	0.61918	12q12	0.3939/0.6061	T	0.3355	intergenic_variant
732	14	rs1906263	rs1319664	12	38682391	T/C	0.61918	12q12	0.6061/0.3939	C	0.2927	intergenic_variant
733	14	rs1906263	rs2387847	12	38687434	T/C	0.61918	12q12	0.6061/0.3939	C	0.3343	intergenic_variant
734	14	rs1906263	rs1872847	12	38706244	T/C	0.61918	12q12	0.6061/0.3939	C	0.2925	upstream_gene_variant
735	14	rs1906263	rs10785590	12	38694145	C/T	0.61918	12q12	0.3939/0.6061	C	0.2925	intergenic_variant
736	14	rs1906263	rs10444599	12	38703359	G/T	0.61918	12q12	0.3939/0.6061	G	0.3351	intergenic_variant
737	14	rs1906263	rs1843887	12	38692380	C/T	0.61918	12q12	0.6061/0.3939	T	0.3351	intergenic_variant
738	14	rs1906263	rs35592926	12	38694656	AA/A	0.61918	12q12	0.6061/0.3939	NULL	NULL	intergenic_variant
739	14	rs1906263	rs3956264	12	38690432	A/G	0.61918	12q12	0.3939/0.6061	A	0.2925	intergenic_variant
740	14	rs1906263	rs6582579	12	38704819	T/A	0.61918	12q12	0.6061/0.3939	A	0.3275	intergenic_variant
741	14	rs1906263	rs6582577	12	38701321	C/T	0.61918	12q12	0.3939/0.6061	C	0.2927	intergenic_variant
742	14	rs1906263	rs10880931	12	38728668	T/G	0.616655	12q12	0.6111/0.3889	G	0.3714	intergenic_variant
743	14	rs1906263	rs60913561	12	38700962	TTAATTAA/TTAA	0.616601	12q12	0.3939/0.6061	NULL	NULL	intergenic_variant
744	14	rs1906263	rs60978411	12	38683737	T/C	0.616601	12q12	0.6061/0.3939	C	0.2947	intergenic_variant
745	14	rs1906263	rs56896666	12	38683717	-/AA	0.616601		0.3939/0.6061	-	0.2963	intergenic_variant
746	14	rs1906263	rs549925995	12	38683739	CT/-	0.616601	12q12	0.3939/0.6061	CT	0.2947	intergenic_variant
747	14	rs1906263	rs11183215	12	38693127	G/A	0.616601	12q12	0.6061/0.3939	A	0.2602	intergenic_variant
748	14	rs1906263	rs10748444	12	38734750	T/C	0.614059	12q12	0.3889/0.6111	T	0.3714	intergenic_variant
749	14	rs1906263	rs4882350	12	38686979	A/G	0.613978	12q12	0.3939/0.6061	A	0.3345	intergenic_variant
750	14	rs1906263	rs34396675	12	38702640	AGAGAGAGAGAGA/AGAGAGAGA	0.612813	12q12	0.6061/0.3939	NULL	NULL	intergenic_variant
751	14	rs1906263	rs1843903	12	38627524	C/T	0.61211	12q12	0.5/0.5	T	0.364	intergenic_variant
752	14	rs1906263	rs11182590	12	38574274	T/A	0.61211	12q12	0.5/0.5	T	0.3754	intergenic_variant
753	14	rs1906263	rs56089598	12	38462571	TTTTTTTTTTTTTTTTTT/TTTTTTTTTTTTTTTTTTTT	0.61031	12q12	0.5101/0.4899	NULL	NULL	intergenic_variant
754	14	rs1906263	rs530027318	12	38668243	TTTT/TTTTCTTTT	0.60102	12q12	0.4141/0.5859	NULL	NULL	downstream_gene_variant
755	14	rs1906263	rs12422351	12	38680938	G/T	0.586151	12q12	0.6162/0.3838	T	0.2544	intergenic_variant
756	14	rs1906263	rs7965838	12	38634365	A/T	0.584927	12q12	0.6263/0.3737	T	0.244	intergenic_variant
757	14	rs1906263	rs35899701	12	38728873	AAAAAAAAAAAA/AAAAAAAAAAA	0.584293	12q12	0.3889/0.6111	NULL	NULL	intergenic_variant
758	14	rs1906263	rs7488287	12	38742013	A/G	0.583961	12q12	0.3788/0.6212	A	0.3442	intergenic_variant
759	14	rs1906263	rs4882354	12	38721270	A/G	0.583697	12q12	0.3838/0.6162	A	0.3341	downstream_gene_variant
760	14	rs1906263	rs35873509	12	38718170	TTTT/TTT	0.583697	12q12	0.6162/0.3838	NULL	NULL	upstream_gene_variant
761	14	rs1906263	rs7977738	12	38722460	G/A	0.583697	12q12	0.3838/0.6162	G	0.3343	downstream_gene_variant
762	14	rs1906263	rs7306030	12	38715467	A/G	0.583697	12q12	0.6162/0.3838	G	0.2883	3_prime_UTR_variant	ALG10B	ENSG00000175548
763	14	rs1906263	rs4882355	12	38721462	T/A	0.583697	12q12	0.6162/0.3838	A	0.2883	downstream_gene_variant
764	14	rs1906263	rs6582599	12	38715965	T/G	0.583697	12q12	0.3838/0.6162	T	0.2881	3_prime_UTR_variant	ALG10B	ENSG00000175548
765	14	rs1906263	rs7952795	12	38720686	T/C	0.583697	12q12	0.6162/0.3838	C	0.2883	downstream_gene_variant
766	14	rs1906263	rs61929925	12	38698828	A/C	0.58122	12q12	0.3838/0.6162	A	0.2512	intergenic_variant
767	14	rs1906263	rs7960411	12	38703019	A/G	0.58122	12q12	0.6162/0.3838	G	0.2534	intergenic_variant
768	14	rs1906263	rs12422916	12	38702601	T/C	0.58122	12q12	0.6162/0.3838	C	0.2512	intergenic_variant
769	14	rs1906263	rs12424003	12	38688140	C/T	0.58122	12q12	0.6162/0.3838	T	0.2542	intergenic_variant
770	14	rs1906263	rs11183276	12	38711020	C/T	0.58122	12q12	0.3838/0.6162	C	0.2534	non_coding_transcript_exon_variant	ALG10B	ENSG00000175548
771	14	rs1906263	rs35835366	12	38697083	A/G	0.58122	12q12	0.6162/0.3838	G	0.2534	intergenic_variant
772	14	rs1906263	rs28738714	12	38706912	G/A	0.58122	12q12	0.6162/0.3838	A	0.2536	upstream_gene_variant
773	14	rs1906263	rs7306605	12	38730471	T/C	0.581189	12q12	0.6212/0.3788	C	0.2885	intergenic_variant
774	14	rs1906263	rs1817648	12	38733424	C/T	0.581189	12q12	0.6212/0.3788	T	0.3345	intergenic_variant
775	14	rs1906263	rs10748442	12	38732939	A/T	0.581189	12q12	0.3788/0.6212	A	0.3345	intergenic_variant
776	14	rs1906263	rs10785615	12	38733627	C/G	0.581189	12q12	0.6212/0.3788	G	0.2885	intergenic_variant
777	14	rs1906263	rs10748443	12	38734062	G/T	0.581189	12q12	0.3788/0.6212	G	0.3345	intergenic_variant
778	14	rs1906263	rs7138671	12	38727413	G/C	0.581189	12q12	0.6212/0.3788	C	0.2881	intergenic_variant
779	14	rs1906263	rs7312522	12	38730423	A/G	0.581189	12q12	0.3788/0.6212	A	0.3345	intergenic_variant
780	14	rs1906263	rs35177500	12	38791368	G/A	0.580632	12q12	0.5859/0.4141	A	0.3764	intergenic_variant
781	14	rs1906263	rs199609998	12	38720328	TATTTAAAATAAGAAAATATTCTTATTTCTATTTAAAATAAGAAAA/TATTTAAAATAAGAAAA	0.57915	12q12	0.3889/0.6111	NULL	NULL	upstream_gene_variant
782	14	rs1906263	rs565460547	12	38720280	-/AGAAACTTTATACCCTAT	0.57915	12q12	0.6111/0.3889	AGAAACTTTATACCCTAT	0.2903	upstream_gene_variant
783	14	rs1906263	rs4882359	12	38726679	T/C	0.578753	12q12	0.3737/0.6263	T	0.3339	intergenic_variant
784	14	rs1906263	rs34138871	12	38735261	A/G	0.578721	12q12	0.3788/0.6212	A	0.3343	intergenic_variant
785	14	rs1906263	rs1825808	12	38736725	T/C	0.578721	12q12	0.3788/0.6212	T	0.2883	intergenic_variant
786	14	rs1906263	rs1843888	12	38737310	A/G	0.578721	12q12	0.6212/0.3788	G	0.3349	intergenic_variant			Chronotype, Morning person
787	14	rs1906263	rs12297194	12	38735803	A/G	0.578721	12q12	0.6212/0.3788	G	0.3341	intergenic_variant
788	14	rs1906263	rs1825807	12	38737007	C/T	0.578721	12q12	0.6212/0.3788	T	0.2879	intergenic_variant
789	14	rs1906263	rs1969363	12	38514872	G/A	0.577158	12q12	0.5051/0.4949	A	0.4475	intergenic_variant			Morning vs. evening chronotype
790	14	rs1906263	rs4882358	12	38726640	A/G	0.576294	12q12	0.3737/0.6263	A	0.3335	intergenic_variant
791	14	rs1906263	rs11183189	12	38683770	T/A	0.575589	12q12	0.404/0.596	T	0.3433	intergenic_variant
792	14	rs1906263	rs36182570	12	38746328	TTTTTT/TTTTTTT	0.574159	12q12	0.6212/0.3788	NULL	NULL	intergenic_variant
793	14	rs1906263	rs6582630	12	38743508	G/A	0.571694	12q12	0.3788/0.6212	G	0.2891	intergenic_variant			Drug-induced liver injury (flucloxacillin)
794	14	rs1906263	rs11183427	12	38741069	G/A	0.571694	12q12	0.6212/0.3788	A	0.2891	intergenic_variant
795	14	rs1906263	rs7965877	12	38743697	G/T	0.571694	12q12	0.3788/0.6212	G	0.3351	intergenic_variant
796	14	rs1906263	rs10785618	12	38741710	C/T	0.571694	12q12	0.6212/0.3788	T	0.2891	intergenic_variant
797	14	rs1906263	rs10880946	12	38738086	G/T	0.571694	12q12	0.3788/0.6212	G	0.2891	intergenic_variant
798	14	rs1906263	rs34860035	12	38739058	T/TT	0.571694	12q12	0.6212/0.3788	NULL	NULL	intergenic_variant
799	14	rs1906263	rs10785621	12	38744912	T/C	0.571694	12q12	0.6212/0.3788	C	0.3353	intergenic_variant
800	14	rs1906263	rs10880958	12	38746754	C/A	0.571694	12q12	0.3788/0.6212	C	0.3419	intergenic_variant
801	14	rs1906263	rs1906264	12	38739490	A/G	0.571694	12q12	0.3788/0.6212	A	0.3329	intergenic_variant
802	14	rs1906263	rs6582631	12	38744135	C/T	0.571694	12q12	0.6212/0.3788	T	0.2891	intergenic_variant
803	14	rs1906263	rs10880949	12	38740336	C/A	0.571694	12q12	0.6212/0.3788	A	0.3319	intergenic_variant
804	14	rs1906263	rs6582634	12	38748041	G/A	0.571694	12q12	0.3788/0.6212	G	0.2915	intergenic_variant
805	14	rs1906263	rs10785622	12	38745855	T/C	0.571694	12q12	0.6212/0.3788	C	0.2893	intergenic_variant
806	14	rs1906263	rs11183424	12	38740589	C/T	0.571694	12q12	0.6212/0.3788	T	0.3319	intergenic_variant
807	14	rs1906263	rs10748446	12	38745270	A/G	0.571694	12q12	0.6212/0.3788	G	0.2891	intergenic_variant
808	14	rs1906263	rs5797566	12	38729868	TTTTTTTTTT/TTTTTTTTT	0.569614	12q12	0.6162/0.3838	NULL	NULL	intergenic_variant
809	14	rs1906263	rs11541021	12	38816816	A/T	0.569086	12q12	0.6162/0.3838	T	0.2831	intergenic_variant
810	14	rs1906263	rs1589394	12	38419700	C/A	0.563931	12q12	0.5152/0.4848	C	0.4772	intergenic_variant
811	14	rs1906263	rs2200604	12	38624030	C/T	0.560173	12q12	0.4697/0.5303	C	0.4601	intergenic_variant
812	14	rs1906263	rs4418873	12	38625473	A/C	0.560173	12q12	0.5303/0.4697	C	0.4681	intergenic_variant
813	14	rs1906263	rs4363678	12	38624514	G/A	0.560173	12q12	0.4697/0.5303	G	0.4605	intergenic_variant
814	14	rs1906263	rs10785514	12	38573689	C/T	0.560173	12q12	0.5303/0.4697	T	0.4812	intergenic_variant
815	14	rs1906263	rs9668847	12	38614669	C/T	0.560173	12q12	0.4697/0.5303	C	0.4681	intergenic_variant
816	14	rs1906263	rs11182842	12	38621665	A/G	0.560173	12q12	0.4697/0.5303	A	0.4601	intergenic_variant
817	14	rs1906263	rs11182550	12	38570061	A/T	0.560173	12q12	0.4697/0.5303	A	0.4906	intergenic_variant
818	14	rs1906263	rs10785552	12	38625794	C/T	0.560173	12q12	0.4697/0.5303	C	0.4597	intergenic_variant
819	14	rs1906263	rs1843891	12	38617018	T/C	0.560173	12q12	0.4697/0.5303	T	0.4673	intergenic_variant
820	14	rs1906263	rs36114993	12	38625050	A/AA	0.560173	12q12	0.4697/0.5303	NULL	NULL	intergenic_variant
821	14	rs1906263	rs2200605	12	38624088	G/A	0.560173	12q12	0.4697/0.5303	G	0.4675	intergenic_variant
822	14	rs1906263	rs4882276	12	38611994	C/T	0.560173	12q12	0.5303/0.4697	T	0.4679	intergenic_variant
823	14	rs1906263	rs35924179	12	38608902	AAA/AAAA	0.560173	12q12	0.5303/0.4697	NULL	NULL	intergenic_variant
824	14	rs1906263	rs10785554	12	38628749	T/A	0.560173	12q12	0.4697/0.5303	T	0.4579	intergenic_variant
825	14	rs1906263	rs7301806	12	38596667	G/A	0.560173	12q12	0.4697/0.5303	G	0.4681	non_coding_transcript_exon_variant	TUBB8P5	ENSG00000254381
826	14	rs1906263	rs10880925	12	38724296	T/C	0.559942	12q12	0.3939/0.6061	T	0.3005	intergenic_variant
827	14	rs1906263	rs6582618	12	38726137	A/G	0.559194	12q12	0.3889/0.6111	A	0.3664	intergenic_variant			Morning vs. evening chronotype
828	14	rs1906263	rs9668081	12	38602911	C/T	0.557388	12q12	0.4697/0.5303	C	0.4677	upstream_gene_variant
829	14	rs1906263	rs35138700	12	38804474	T/C	0.557086	12q12	0.3788/0.6212	T	0.2592	intergenic_variant
830	14	rs1906263	rs11561400	12	38816780	A/T	0.55468	12q12	0.6212/0.3788	T	0.2696	intergenic_variant
831	14	rs1906263	rs1601746	12	38626195	G/T	0.554496	12q12	0.5303/0.4697	T	0.3946	intergenic_variant
832	14	rs1906263	rs6582607	12	38717678	C/T	0.549981	12q12	0.3737/0.6263	C	0.2498	intron_variant	ALG10B	ENSG00000175548
833	14	rs1906263	rs12231544	12	38901956	C/T	0.547834	12q12	0.6212/0.3788	T	0.2536	regulatory_region_variant
834	14	rs1906263	rs12812406	12	38719802	G/A	0.547623	12q12	0.6263/0.3737	A	0.2496	upstream_gene_variant
835	14	rs1906263	rs10880644	12	38554959	A/G	0.546373	12q12	0.5354/0.4646	G	0.4623	downstream_gene_variant
836	14	rs1906263	rs7967665	12	38817510	C/T	0.545309	12q12	0.6212/0.3788	T	0.2512	intergenic_variant
837	14	rs1906263	rs6582624	12	38733475	A/T	0.545237	12q12	0.3687/0.6313	A	0.2494	intergenic_variant
838	14	rs1906263	rs10880934	12	38730455	C/T	0.545237	12q12	0.6313/0.3687	T	0.2496	intergenic_variant
839	14	rs1906263	rs61929951	12	38734171	G/A	0.545237	12q12	0.3687/0.6313	G	0.2494	intergenic_variant
840	14	rs1906263	rs7301762	12	38729103	A/C	0.545237	12q12	0.3687/0.6313	A	0.2496	intergenic_variant
841	14	rs1906263	rs10880642	12	38554152	G/A	0.544862	12q12	0.4646/0.5354	G	0.4984	downstream_gene_variant
842	14	rs1906263	rs17518186	12	38883665	T/C	0.543105	12q12	0.6212/0.3788	C	0.2522	intergenic_variant
843	14	rs1906263	rs35391290	12	38891436	TTT/TT	0.543105	12q12	0.6212/0.3788	NULL	NULL	intergenic_variant
844	14	rs1906263	rs61931899	12	38892422	A/G	0.543105	12q12	0.6212/0.3788	G	0.2518	intergenic_variant
845	14	rs1906263	rs7486919	12	38767997	A/G	0.542989	12q12	0.6263/0.3737	G	0.2524	intergenic_variant
846	14	rs1906263	rs7485963	12	38768254	C/G	0.542989	12q12	0.6263/0.3737	G	0.2524	intergenic_variant
847	14	rs1906263	rs12227353	12	38734542	C/T	0.542896	12q12	0.6313/0.3687	T	0.2492	intergenic_variant
848	14	rs1906263	rs12227663	12	38734922	C/T	0.542896	12q12	0.6313/0.3687	T	0.2492	intergenic_variant
849	14	rs1906263	rs35406284	12	38730730	ATGTTCTAAA/ATGTTCTAAAATGTTCTAAA	0.542896	12q12	0.3687/0.6313	NULL	NULL	intergenic_variant
850	14	rs1906263	rs71449434	12	38576491	TT/TTT	0.542385	12q12	0.4697/0.5303	NULL	NULL	intergenic_variant
851	14	rs1906263	rs60870978	12	38552336	GGGGG/GGGGGG	0.54087	12q12	0.4646/0.5354	NULL	NULL	downstream_gene_variant
852	14	rs1906263	rs59969014	12	38552105	A/-	0.54087		0.5354/0.4646	-	0.4661	downstream_gene_variant
853	14	rs1906263	rs1046071	12	38723381	G/A	0.540834	12q12	0.6111/0.3889	A	0.2929	intergenic_variant
854	14	rs1906263	rs7960643	12	38724709	T/G	0.540834	12q12	0.6111/0.3889	G	0.3389	regulatory_region_variant
855	14	rs1906263	rs10653232	12	38723094	AAACAAA/AAA	0.540834	12q12	0.6111/0.3889	NULL	NULL	intergenic_variant
856	14	rs1906263	rs9739717	12	38724143	A/G	0.540834	12q12	0.3889/0.6111	A	0.2933	intergenic_variant
857	14	rs1906263	rs7487795	12	38865972	G/C	0.540729	12q12	0.6212/0.3788	C	0.2516	upstream_gene_variant
858	14	rs1906263	rs12830095	12	38864199	C/T	0.540729	12q12	0.6212/0.3788	T	0.2516	upstream_gene_variant
859	14	rs1906263	rs7487395	12	38865660	A/C	0.540729	12q12	0.3788/0.6212	A	0.2514	upstream_gene_variant
860	14	rs1906263	rs11168104	12	38857616	T/G	0.540729	12q12	0.3788/0.6212	T	0.2514	intergenic_variant
861	14	rs1906263	rs7968322	12	38792348	C/T	0.540634	12q12	0.3737/0.6263	C	0.2508	intergenic_variant
862	14	rs1906263	rs12424410	12	38758035	T/A	0.540634	12q12	0.3687/0.6313	T	0.249	intergenic_variant
863	14	rs1906263	rs11183505	12	38759110	T/G	0.540634	12q12	0.3687/0.6313	T	0.249	intergenic_variant
864	14	rs1906263	rs11183418	12	38738984	G/A	0.538287	12q12	0.6313/0.3687	A	0.2626	intergenic_variant
865	14	rs1906263	rs12227834	12	38849246	C/G	0.536049	12q12	0.3788/0.6212	C	0.252	intergenic_variant
866	14	rs1906263	rs11183448	12	38746778	G/A	0.535949	12q12	0.6313/0.3687	A	0.2512	intergenic_variant
867	14	rs1906263	rs11310887	12	38744423	T/TT	0.535949	12q12	0.3687/0.6313	NULL	NULL	intergenic_variant
868	14	rs1906263	rs7971889	12	38747707	C/T	0.535949	12q12	0.6313/0.3687	T	0.251	intergenic_variant
869	14	rs1906263	rs61929954	12	38746025	A/G	0.535949	12q12	0.3687/0.6313	A	0.251	intergenic_variant
870	14	rs1906263	rs7136147	12	38726124	C/T	0.534028	12q12	0.6212/0.3788	T	0.2857	intergenic_variant
871	14	rs1906263	rs61931871	12	38829889	G/A	0.533618	12q12	0.6263/0.3737	A	0.2494	intergenic_variant
872	14	rs1906263	rs35518352	12	38715000	A/G	0.531922	12q12	0.6162/0.3838	G	0.2514	synonymous_variant	ALG10B	ENSG00000175548
873	14	rs1906263	rs7971292	12	38498151	G/A	0.530376	12q12	0.4646/0.5354	G	0.3079	intergenic_variant
874	14	rs1906263	rs12231073	12	38526901	G/T	0.530376	12q12	0.4646/0.5354	G	0.3001	intergenic_variant
875	14	rs1906263	rs4882325	12	38510037	T/C	0.530376	12q12	0.4646/0.5354	T	0.3097	intergenic_variant
876	14	rs1906263	rs12318620	12	38522340	T/C	0.530376	12q12	0.5354/0.4646	C	0.3077	intergenic_variant
877	14	rs1906263	rs11182428	12	38526387	C/T	0.527701	12q12	0.4646/0.5354	C	0.2999	intergenic_variant
878	14	rs1906263	rs10880620	12	38517467	A/G	0.527561	12q12	0.5354/0.4646	G	0.3009	intergenic_variant
879	14	rs1906263	rs4002457	12	38488714	T/C	0.527561	12q12	0.4646/0.5354	T	0.3011	intergenic_variant
880	14	rs1906263	rs6582485	12	38491786	A/G	0.527561	12q12	0.5354/0.4646	G	0.3009	intergenic_variant
881	14	rs1906263	rs141976317	12	38719972	ATTTTATTTTATTTTATTTTATTT/ATTTTATTTTATTTTATTTTATTTTATTT	0.526923	12q12	0.6364/0.3636	NULL	NULL	upstream_gene_variant
882	14	rs1906263	rs1829584	12	38526299	T/G	0.526503	12q12	0.4646/0.5354	T	0.3081	intergenic_variant
883	14	rs1906263	rs4882324	12	38499180	T/C	0.523543	12q12	0.5354/0.4646	C	0.3009	intergenic_variant
884	14	rs1906263	rs7132539	12	38723585	A/G	0.519517	12q12	0.3788/0.6212	A	0.2859	intergenic_variant
885	14	rs1906263	rs34594884	12	38558695	TTTTTTTTTTTTT/TTTTTTTTTTTTTT	0.516109	12q12	0.5404/0.4596	NULL	NULL	upstream_gene_variant
886	14	rs1906263	rs7977357	12	38626008	G/C	0.511091	12q12	0.4596/0.5404	G	0.2812	intergenic_variant
887	14	rs1906263	rs2387921	12	38624767	C/T	0.511091	12q12	0.4596/0.5404	C	0.2813	intergenic_variant
888	14	rs1906263	rs11182667	12	38588392	C/A	0.511091	12q12	0.5404/0.4596	A	0.2809	intergenic_variant
889	14	rs1906263	rs1968917	12	38587624	T/A	0.511091	12q12	0.4596/0.5404	T	0.2809	intergenic_variant
890	14	rs1906263	rs35251810	12	38577666	C/T	0.511091	12q12	0.4596/0.5404	C	0.2941	regulatory_region_variant
891	14	rs1906263	rs2387844	12	38623304	C/T	0.511091	12q12	0.4596/0.5404	C	0.2813	intergenic_variant
892	14	rs1906263	rs7966266	12	38626138	A/G	0.511091	12q12	0.4596/0.5404	A	0.2812	intergenic_variant
893	14	rs1906263	rs4242863	12	38619339	G/A	0.511091	12q12	0.5404/0.4596	A	0.2813	intergenic_variant
894	14	rs1906263	rs7312932	12	38604217	A/G	0.511091	12q12	0.4596/0.5404	A	0.2812	upstream_gene_variant
895	14	rs1906263	rs10880753	12	38628147	C/A	0.511091	12q12	0.5404/0.4596	A	0.2813	intergenic_variant
896	14	rs1906263	rs1843894	12	38614717	G/A	0.511091	12q12	0.4596/0.5404	G	0.2813	intergenic_variant
897	14	rs1906263	rs2387845	12	38623649	T/C	0.511091	12q12	0.5404/0.4596	C	0.2813	intergenic_variant
898	14	rs1906263	rs10880754	12	38628154	T/C	0.511091	12q12	0.4596/0.5404	T	0.2813	intergenic_variant
899	14	rs1906263	rs11182744	12	38603166	C/T	0.511091	12q12	0.5404/0.4596	T	0.2812	upstream_gene_variant
900	14	rs1906263	rs12821141	12	38584299	C/T	0.511091	12q12	0.4596/0.5404	C	0.2809	intergenic_variant
901	14	rs1906263	rs10880738	12	38617762	T/C	0.511091	12q12	0.4596/0.5404	T	0.2813	intergenic_variant
902	14	rs1906263	rs6582527	12	38615361	T/C	0.511091	12q12	0.4596/0.5404	T	0.2813	intergenic_variant
903	14	rs1906263	rs7314284	12	38583784	G/C	0.511091	12q12	0.4596/0.5404	G	0.2809	intergenic_variant
904	14	rs1906263	rs71068526	12	38597967	CTTGGCTT/CTTGGCTTGGCTT	0.511091	12q12	0.5404/0.4596	NULL	NULL	downstream_gene_variant
905	14	rs1906263	rs10880751	12	38627485	G/A	0.511091	12q12	0.4596/0.5404	G	0.2849	intergenic_variant
906	14	rs1906263	rs1843901	12	38609393	A/G	0.511091	12q12	0.4596/0.5404	A	0.2817	intergenic_variant
907	14	rs1906263	rs11182893	12	38627715	G/C	0.511091	12q12	0.4596/0.5404	G	0.2819	intergenic_variant
908	14	rs1906263	rs10880656	12	38571220	G/T	0.511091	12q12	0.4596/0.5404	G	0.2941	intergenic_variant
909	14	rs1906263	rs12296822	12	38625829	A/T	0.511091	12q12	0.5404/0.4596	T	0.2813	intergenic_variant
910	14	rs1906263	rs7297126	12	38595392	A/G	0.511091	12q12	0.4596/0.5404	A	0.2802	non_coding_transcript_exon_variant	TUBB8P5	ENSG00000254381
911	14	rs1906263	rs2387836	12	38560070	A/G	0.511091	12q12	0.4596/0.5404	A	0.2931	upstream_gene_variant
912	14	rs1906263	rs11182896	12	38629461	G/T	0.508382	12q12	0.4596/0.5404	G	0.2702	intergenic_variant
913	14	rs1906263	rs923281	12	38590241	A/G	0.508382	12q12	0.4596/0.5404	A	0.2808	intergenic_variant
914	14	rs1906263	rs55700365	12	38582466	AAAAAAA/AAA	0.505831	12q12	0.5404/0.4596	NULL	NULL	intergenic_variant
915	14	rs1906263	rs10880645	12	38556172	A/G	0.501766	12q12	0.4545/0.5455	A	0.2927	upstream_gene_variant
916	15	rs35861884	rs35861884	12	38791366	G/A	1	12q12	0.5505/0.4495	G	0.3986	intergenic_variant
917	15	rs35861884	rs35177500	12	38791368	A/G	0.837469	12q12	0.4141/0.5859	A	0.3764	intergenic_variant
918	15	rs35861884	rs7967665	12	38817510	C/T	0.599345	12q12	0.6212/0.3788	T	0.2512	intergenic_variant
919	15	rs35861884	rs7485963	12	38768254	G/C	0.596918	12q12	0.3737/0.6263	G	0.2524	intergenic_variant
920	15	rs35861884	rs7486919	12	38767997	A/G	0.596918	12q12	0.6263/0.3737	G	0.2524	intergenic_variant
921	15	rs35861884	rs11541021	12	38816816	A/T	0.594922	12q12	0.6162/0.3838	T	0.2831	intergenic_variant
922	15	rs35861884	rs11561400	12	38816780	T/A	0.594575	12q12	0.3788/0.6212	T	0.2696	intergenic_variant
923	15	rs35861884	rs7968322	12	38792348	C/T	0.594494	12q12	0.3737/0.6263	C	0.2508	intergenic_variant
924	15	rs35861884	rs11183505	12	38759110	G/T	0.594494	12q12	0.6313/0.3687	T	0.249	intergenic_variant
925	15	rs35861884	rs12424410	12	38758035	T/A	0.594494	12q12	0.3687/0.6313	T	0.249	intergenic_variant
926	15	rs35861884	rs35138700	12	38804474	T/C	0.589798	12q12	0.3788/0.6212	T	0.2592	intergenic_variant
927	15	rs35861884	rs11183448	12	38746778	A/G	0.589678	12q12	0.3687/0.6313	A	0.2512	intergenic_variant
928	15	rs35861884	rs11310887	12	38744423	T/TT	0.589678	12q12	0.3687/0.6313	NULL	NULL	intergenic_variant
929	15	rs35861884	rs7971889	12	38747707	T/C	0.589678	12q12	0.3687/0.6313	T	0.251	intergenic_variant
930	15	rs35861884	rs61929954	12	38746025	A/G	0.589678	12q12	0.3687/0.6313	A	0.251	intergenic_variant
931	15	rs35861884	rs34963631	12	38912260	A/T	0.587348	12q12	0.3788/0.6212	A	0.2536	intergenic_variant
932	15	rs35861884	rs61931902	12	38906386	T/C	0.587348	12q12	0.3788/0.6212	T	0.2534	intergenic_variant
933	15	rs35861884	rs12231544	12	38901956	T/C	0.587348	12q12	0.3788/0.6212	T	0.2536	regulatory_region_variant
934	15	rs35861884	rs61931871	12	38829889	A/G	0.587279	12q12	0.3737/0.6263	A	0.2494	intergenic_variant
935	15	rs35861884	rs7487395	12	38865660	C/A	0.587256	12q12	0.6212/0.3788	A	0.2514	upstream_gene_variant
936	15	rs35861884	rs12830095	12	38864199	T/C	0.587256	12q12	0.3788/0.6212	T	0.2516	upstream_gene_variant
937	15	rs35861884	rs11168104	12	38857616	G/T	0.587256	12q12	0.6212/0.3788	T	0.2514	intergenic_variant
938	15	rs35861884	rs7487795	12	38865972	C/G	0.587256	12q12	0.3788/0.6212	C	0.2516	upstream_gene_variant
939	15	rs35861884	rs61930266	12	38922048	A/G	0.585049	12q12	0.6162/0.3838	G	0.2758	downstream_gene_variant
940	15	rs35861884	rs6582624	12	38733475	T/A	0.584832	12q12	0.6313/0.3687	A	0.2494	intergenic_variant
941	15	rs35861884	rs7301762	12	38729103	C/A	0.584832	12q12	0.6313/0.3687	A	0.2496	intergenic_variant
942	15	rs35861884	rs10880934	12	38730455	T/C	0.584832	12q12	0.3687/0.6313	T	0.2496	intergenic_variant
943	15	rs35861884	rs11183418	12	38738984	A/G	0.584832	12q12	0.3687/0.6313	A	0.2626	intergenic_variant
944	15	rs35861884	rs61929951	12	38734171	A/G	0.584832	12q12	0.6313/0.3687	G	0.2494	intergenic_variant
945	15	rs35861884	rs35391290	12	38891436	TTT/TT	0.582451	12q12	0.6212/0.3788	NULL	NULL	intergenic_variant
946	15	rs35861884	rs61931899	12	38892422	A/G	0.582451	12q12	0.6212/0.3788	G	0.2518	intergenic_variant
947	15	rs35861884	rs17518186	12	38883665	C/T	0.582451	12q12	0.3788/0.6212	C	0.2522	intergenic_variant
948	15	rs35861884	rs35406284	12	38730730	ATGTTCTAAAATGTTCTAAA/ATGTTCTAAA	0.582438	12q12	0.6313/0.3687	NULL	NULL	intergenic_variant
949	15	rs35861884	rs12227353	12	38734542	C/T	0.582438	12q12	0.6313/0.3687	T	0.2492	intergenic_variant
950	15	rs35861884	rs12227663	12	38734922	T/C	0.582438	12q12	0.3687/0.6313	T	0.2492	intergenic_variant
951	15	rs35861884	rs12227834	12	38849246	G/C	0.582404	12q12	0.6212/0.3788	C	0.252	intergenic_variant
952	15	rs35861884	rs71068557	12	38918770	TTT/TTTGTTTT	0.580127	12q12	0.3838/0.6162	NULL	NULL	intergenic_variant
953	15	rs35861884	rs12812406	12	38719802	A/G	0.572835	12q12	0.3737/0.6263	A	0.2496	upstream_gene_variant
954	15	rs35861884	rs36144937	12	38955930	A/T	0.570659	12q12	0.3838/0.6162	A	0.2784	intron_variant	RP11-804F13.1	ENSG00000258119
955	15	rs35861884	rs870431	12	38953073	T/C	0.570659	12q12	0.6162/0.3838	C	0.2782	intron_variant	RP11-804F13.1	ENSG00000258119
956	15	rs35861884	rs11525639	12	38903788	T/C	0.57058	12q12	0.3788/0.6212	T	0.2612	intergenic_variant
957	15	rs35861884	rs7313852	12	38908389	A/G	0.570547	12q12	0.3737/0.6263	A	0.25	intergenic_variant			Morning person, Morningness
958	15	rs35861884	rs6582607	12	38717678	C/T	0.568078	12q12	0.3737/0.6263	C	0.2498	intron_variant	ALG10B	ENSG00000175548
959	15	rs35861884	rs7980932	12	38921583	G/T	0.565936	12q12	0.6212/0.3788	T	0.2829	intergenic_variant
960	15	rs35861884	rs34565156	12	39028239	G/A	0.565755	12q12	0.6162/0.3838	A	0.2758	intergenic_variant
961	15	rs35861884	rs1875609	12	39018259	C/T	0.565755	12q12	0.6162/0.3838	T	0.2776	intergenic_variant
962	15	rs35861884	rs11534879	12	38968165	A/G	0.565755	12q12	0.6162/0.3838	G	0.2774	intron_variant	RP11-804F13.1	ENSG00000258119
963	15	rs35861884	rs12230414	12	39015336	G/A	0.565755	12q12	0.3838/0.6162	G	0.2768	intergenic_variant
964	15	rs35861884	rs11168819	12	39011082	C/A	0.565755	12q12	0.6162/0.3838	A	0.2776	intergenic_variant
965	15	rs35861884	rs35817541	12	38975001	C/T	0.563296	12q12	0.3838/0.6162	C	0.2772	intron_variant	RP11-804F13.1	ENSG00000258119	Morning person
966	15	rs35861884	rs11168741	12	38989120	T/C	0.563296	12q12	0.3838/0.6162	T	0.2774	intergenic_variant
967	15	rs35861884	rs55745118	12	38976007	TTTTTTTTTTTTTT/TTTTTTTTTTTTT	0.562733	12q12	0.4444/0.5556	NULL	NULL	intron_variant	RP11-804F13.1	ENSG00000258119
968	15	rs35861884	rs6582691	12	38806894	T/C	0.562231	12q12	0.5404/0.4596	T	0.4982	regulatory_region_variant
969	15	rs35861884	rs12818797	12	39019409	A/G	0.556542	12q12	0.6162/0.3838	G	0.2855	intergenic_variant
970	15	rs35861884	rs141976317	12	38719972	ATTTTATTTTATTTTATTTTATTT/ATTTTATTTTATTTTATTTTATTTTATTT	0.55158	12q12	0.6364/0.3636	NULL	NULL	upstream_gene_variant
971	15	rs35861884	rs35518352	12	38715000	A/G	0.549291	12q12	0.6162/0.3838	G	0.2514	synonymous_variant	ALG10B	ENSG00000175548
972	15	rs35861884	rs10880958	12	38746754	C/A	0.54742	12q12	0.3788/0.6212	C	0.3419	intergenic_variant
973	15	rs35861884	rs10748446	12	38745270	A/G	0.54742	12q12	0.6212/0.3788	G	0.2891	intergenic_variant
974	15	rs35861884	rs34860035	12	38739058	T/TT	0.54742	12q12	0.6212/0.3788	NULL	NULL	intergenic_variant
975	15	rs35861884	rs10785618	12	38741710	T/C	0.54742	12q12	0.3788/0.6212	T	0.2891	intergenic_variant
976	15	rs35861884	rs11183424	12	38740589	T/C	0.54742	12q12	0.3788/0.6212	T	0.3319	intergenic_variant
977	15	rs35861884	rs11183427	12	38741069	G/A	0.54742	12q12	0.6212/0.3788	A	0.2891	intergenic_variant
978	15	rs35861884	rs7965877	12	38743697	G/T	0.54742	12q12	0.3788/0.6212	G	0.3351	intergenic_variant
979	15	rs35861884	rs10785622	12	38745855	C/T	0.54742	12q12	0.3788/0.6212	C	0.2893	intergenic_variant
980	15	rs35861884	rs6582634	12	38748041	G/A	0.54742	12q12	0.3788/0.6212	G	0.2915	intergenic_variant
981	15	rs35861884	rs10880946	12	38738086	G/T	0.54742	12q12	0.3788/0.6212	G	0.2891	intergenic_variant
982	15	rs35861884	rs10880949	12	38740336	A/C	0.54742	12q12	0.3788/0.6212	A	0.3319	intergenic_variant
983	15	rs35861884	rs1906264	12	38739490	A/G	0.54742	12q12	0.3788/0.6212	A	0.3329	intergenic_variant
984	15	rs35861884	rs6582631	12	38744135	C/T	0.54742	12q12	0.6212/0.3788	T	0.2891	intergenic_variant
985	15	rs35861884	rs6582630	12	38743508	G/A	0.54742	12q12	0.3788/0.6212	G	0.2891	intergenic_variant			Drug-induced liver injury (flucloxacillin)
986	15	rs35861884	rs10785621	12	38744912	C/T	0.54742	12q12	0.3788/0.6212	C	0.3353	intergenic_variant
987	15	rs35861884	rs10785615	12	38733627	G/C	0.542872	12q12	0.3788/0.6212	G	0.2885	intergenic_variant
988	15	rs35861884	rs7312522	12	38730423	G/A	0.542872	12q12	0.6212/0.3788	A	0.3345	intergenic_variant
989	15	rs35861884	rs7306605	12	38730471	C/T	0.542872	12q12	0.3788/0.6212	C	0.2885	intergenic_variant
990	15	rs35861884	rs10748442	12	38732939	A/T	0.542872	12q12	0.3788/0.6212	A	0.3345	intergenic_variant
991	15	rs35861884	rs7138671	12	38727413	G/C	0.542872	12q12	0.6212/0.3788	C	0.2881	intergenic_variant
992	15	rs35861884	rs36182570	12	38746328	TTTTTTT/TTTTTT	0.542872	12q12	0.3788/0.6212	NULL	NULL	intergenic_variant
993	15	rs35861884	rs10748443	12	38734062	G/T	0.542872	12q12	0.3788/0.6212	G	0.3345	intergenic_variant
994	15	rs35861884	rs1817648	12	38733424	C/T	0.542872	12q12	0.6212/0.3788	T	0.3345	intergenic_variant
995	15	rs35861884	rs10785619	12	38742897	A/T	0.540505	12q12	0.5505/0.4495	A	0.4756	intergenic_variant
996	15	rs35861884	rs12297194	12	38735803	A/G	0.540433	12q12	0.6212/0.3788	G	0.3341	intergenic_variant
997	15	rs35861884	rs4882359	12	38726679	C/T	0.540433	12q12	0.6263/0.3737	T	0.3339	intergenic_variant
998	15	rs35861884	rs1843888	12	38737310	G/A	0.540433	12q12	0.3788/0.6212	G	0.3349	intergenic_variant			Chronotype, Morning person
999	15	rs35861884	rs1825807	12	38737007	C/T	0.540433	12q12	0.6212/0.3788	T	0.2879	intergenic_variant
1000	15	rs35861884	rs1825808	12	38736725	C/T	0.540433	12q12	0.6212/0.3788	T	0.2883	intergenic_variant
1001	15	rs35861884	rs34138871	12	38735261	A/G	0.540433	12q12	0.3788/0.6212	A	0.3343	intergenic_variant
1002	15	rs35861884	rs7488287	12	38742013	A/G	0.538601	12q12	0.3788/0.6212	A	0.3442	intergenic_variant
1003	15	rs35861884	rs5797566	12	38729868	TTTTTTTTTT/TTTTTTTTT	0.538273	12q12	0.6162/0.3838	NULL	NULL	intergenic_variant
1004	15	rs35861884	rs4882358	12	38726640	G/A	0.537928	12q12	0.6263/0.3737	A	0.3335	intergenic_variant
1005	15	rs35861884	rs7132539	12	38723585	A/G	0.53631	12q12	0.3788/0.6212	A	0.2859	intergenic_variant
1006	15	rs35861884	rs7952795	12	38720686	C/T	0.531422	12q12	0.3838/0.6162	C	0.2883	downstream_gene_variant
1007	15	rs35861884	rs6582599	12	38715965	T/G	0.531422	12q12	0.3838/0.6162	T	0.2881	3_prime_UTR_variant	ALG10B	ENSG00000175548
1008	15	rs35861884	rs35873509	12	38718170	TTT/TTTT	0.531422	12q12	0.3838/0.6162	NULL	NULL	upstream_gene_variant
1009	15	rs35861884	rs7306030	12	38715467	G/A	0.531422	12q12	0.3838/0.6162	G	0.2883	3_prime_UTR_variant	ALG10B	ENSG00000175548
1010	15	rs35861884	rs4882355	12	38721462	T/A	0.531422	12q12	0.6162/0.3838	A	0.2883	downstream_gene_variant
1011	15	rs35861884	rs4882354	12	38721270	A/G	0.531422	12q12	0.3838/0.6162	A	0.3341	downstream_gene_variant
1012	15	rs35861884	rs7977738	12	38722460	G/A	0.531422	12q12	0.3838/0.6162	G	0.3343	downstream_gene_variant
1013	15	rs35861884	rs10444600	12	38703716	C/A	0.530083	12q12	0.4495/0.5505	A	0.4982	intergenic_variant
1014	15	rs35861884	rs55991497	12	38835999	T/C	0.527817	12q12	0.3485/0.6515	T	0.2416	intergenic_variant
1015	15	rs35861884	rs199609998	12	38720328	TATTTAAAATAAGAAAA/TATTTAAAATAAGAAAATATTCTTATTTCTATTTAAAATAAGAAAA	0.526867	12q12	0.6111/0.3889	NULL	NULL	upstream_gene_variant
1016	15	rs35861884	rs565460547	12	38720280	AGAAACTTTATACCCTAT/-	0.526867	12q12	0.3889/0.6111	AGAAACTTTATACCCTAT	0.2903	upstream_gene_variant
1017	15	rs35861884	rs7955162	12	38711658	G/A	0.526412	12q12	0.4495/0.5505	A	0.4559	non_coding_transcript_exon_variant	ALG10B	ENSG00000175548
1018	15	rs35861884	rs10551287	12	38855358	-/AT	0.525649	12q12	0.3333/0.6667	-	0.2232	intergenic_variant
1019	15	rs35861884	rs35835366	12	38697083	G/A	0.522207	12q12	0.3838/0.6162	G	0.2534	intergenic_variant
1020	15	rs35861884	rs28738714	12	38706912	G/A	0.522207	12q12	0.6162/0.3838	A	0.2536	upstream_gene_variant
1021	15	rs35861884	rs12422916	12	38702601	T/C	0.522207	12q12	0.6162/0.3838	C	0.2512	intergenic_variant
1022	15	rs35861884	rs7960411	12	38703019	A/G	0.522207	12q12	0.6162/0.3838	G	0.2534	intergenic_variant
1023	15	rs35861884	rs11183276	12	38711020	T/C	0.522207	12q12	0.6162/0.3838	C	0.2534	non_coding_transcript_exon_variant	ALG10B	ENSG00000175548
1024	15	rs35861884	rs12424003	12	38688140	C/T	0.522207	12q12	0.6162/0.3838	T	0.2542	intergenic_variant
1025	15	rs35861884	rs61929925	12	38698828	A/C	0.522207	12q12	0.3838/0.6162	A	0.2512	intergenic_variant
1026	15	rs35861884	rs12422351	12	38680938	T/G	0.520097	12q12	0.3838/0.6162	T	0.2544	intergenic_variant
1027	15	rs35861884	rs12427164	12	38868777	G/A	0.513218	12q12	0.3939/0.6061	G	0.2702	downstream_gene_variant			Morning person
1028	15	rs35861884	rs10880925	12	38724296	T/C	0.500969	12q12	0.3939/0.6061	T	0.3005	intergenic_variant
1029	16	rs17180489	rs17180489	14	72885471	G/C	1	14q24.2	0.8636/0.1364	C	0.0665	intron_variant	RGS6	ENSG00000182732	Heart Rate, Heart rate increase in response to exercise, Heart rate response to exercise, Heart rate response to recovery post exercise, Heart rate response to recovery post exercise (30 sec), Heart rate response to recovery post exercise (40 sec), Heart rate response to recovery post exercise (50 sec), Resting heart rate
1030	16	rs17180489	rs17780385	14	72889376	T/C	0.592051	14q24.2	0.1313/0.8687	T	0.0603	intron_variant	RGS6	ENSG00000182732
1031	17	rs1979409	rs1979409	15	73465477	G/A	1	15q24.1	0.5354/0.4646	A	0.3397	intron_variant	NEO1	ENSG00000067141
1032	17	rs1979409	rs570001	15	73608221	A/G	0.895205	15q24.1	0.5/0.5	A	0.4766	downstream_gene_variant
1033	17	rs1979409	rs520824	15	73602628	A/G	0.891552	15q24.1	0.5/0.5	G	0.4798	intergenic_variant
1034	17	rs1979409	rs549253	15	73601819	G/A	0.891552	15q24.1	0.5/0.5	A	0.4794	downstream_gene_variant
1035	17	rs1979409	rs491742	15	73619699	G/A	0.875922	15q24.1	0.5051/0.4949	A	0.483	intron_variant	HCN4	ENSG00000138622
1036	17	rs1979409	rs519970	15	73620460	T/C	0.875922	15q24.1	0.4949/0.5051	T	0.4826	intron_variant	HCN4	ENSG00000138622
1037	17	rs1979409	rs488156	15	73625895	G/A	0.875922	15q24.1	0.5051/0.4949	A	0.4892	intron_variant	HCN4	ENSG00000138622
1038	17	rs1979409	rs519946	15	73620449	C/T	0.875922	15q24.1	0.5051/0.4949	T	0.4946	intron_variant	HCN4	ENSG00000138622
1039	17	rs1979409	rs498868	15	73625519	C/T	0.875922	15q24.1	0.5051/0.4949	T	0.4834	intron_variant	HCN4	ENSG00000138622
1040	17	rs1979409	rs569532	15	73623937	G/A	0.875922	15q24.1	0.5051/0.4949	A	0.4944	intron_variant	HCN4	ENSG00000138622
1041	17	rs1979409	rs492362	15	73626223	G/A	0.875922	15q24.1	0.5051/0.4949	A	0.4796	intron_variant	HCN4	ENSG00000138622
1042	17	rs1979409	rs476846	15	73620525	T/C	0.875922	15q24.1	0.4949/0.5051	T	0.4942	intron_variant	HCN4	ENSG00000138622
1043	17	rs1979409	rs568435	15	73624090	G/C	0.875922	15q24.1	0.5051/0.4949	C	0.4848	intron_variant	HCN4	ENSG00000138622
1044	17	rs1979409	rs498005	15	73620310	C/T	0.875922	15q24.1	0.5051/0.4949	T	0.4822	intron_variant	HCN4	ENSG00000138622
1045	17	rs1979409	rs573397	15	73627122	A/C	0.818218	15q24.1	0.4899/0.5101	A	0.4744	intron_variant	HCN4	ENSG00000138622
1046	17	rs1979409	rs62016858	15	73471810	G/A	0.783259	15q24.1	0.596/0.404	A	0.2057	intron_variant	NEO1	ENSG00000067141
1047	17	rs1979409	rs62015460	15	73518606	G/A	0.778777	15q24.1	0.596/0.404	A	0.2063	intron_variant	NEO1	ENSG00000067141
1048	17	rs1979409	rs62016856	15	73465002	T/C	0.778777	15q24.1	0.596/0.404	C	0.2061	intron_variant	NEO1	ENSG00000067141
1049	17	rs1979409	rs113826883	15	73555727	G/A	0.775443	15q24.1	0.596/0.404	A	0.2057	intron_variant	NEO1	ENSG00000067141
1050	17	rs1979409	rs62015484	15	73587174	C/T	0.775443	15q24.1	0.596/0.404	T	0.2065	intron_variant	NEO1	ENSG00000067141
1051	17	rs1979409	rs62015499	15	73602108	A/G	0.768811	15q24.1	0.404/0.596	A	0.2059	downstream_gene_variant
1052	17	rs1979409	rs5813705	15	73443049	AA/A	0.765479	15q24.1	0.4192/0.5808	NULL	NULL	intron_variant	NEO1	ENSG00000067141
1053	17	rs1979409	rs2660824	15	73618309	C/T	0.763155	15q24.1	0.5152/0.4848	T	0.472	intron_variant	HCN4	ENSG00000138622	Waist-hip ratio
1054	17	rs1979409	rs62015500	15	73602729	A/G	0.759868	15q24.1	0.404/0.596	A	0.2684	intergenic_variant
1055	17	rs1979409	rs55868723	15	73498363	C/T	0.756716	15q24.1	0.596/0.404	T	0.2732	intron_variant	NEO1	ENSG00000067141
1056	17	rs1979409	rs1116880	15	73507321	G/A	0.756716	15q24.1	0.596/0.404	A	0.2702	intron_variant	NEO1	ENSG00000067141
1057	17	rs1979409	rs76789737	15	73624849	A/C	0.753274	15q24.1	0.404/0.596	A	0.2069	intron_variant	HCN4	ENSG00000138622
1058	17	rs1979409	rs11634084	15	73623462	A/C	0.753274	15q24.1	0.596/0.404	C	0.2071	intron_variant	HCN4	ENSG00000138622
1059	17	rs1979409	rs62015504	15	73623193	T/C	0.753274	15q24.1	0.404/0.596	T	0.2075	intron_variant	HCN4	ENSG00000138622
1060	17	rs1979409	rs62015502	15	73616744	T/C	0.752113	15q24.1	0.404/0.596	T	0.2712	intron_variant	HCN4	ENSG00000138622
1061	17	rs1979409	rs7497992	15	73477039	C/T	0.740836	15q24.1	0.3939/0.6061	C	0.2037	intron_variant	NEO1	ENSG00000067141
1062	17	rs1979409	rs12050685	15	73477482	A/G	0.740836	15q24.1	0.3939/0.6061	A	0.2033	intron_variant	NEO1	ENSG00000067141
1063	17	rs1979409	rs62016857	15	73469918	C/T	0.740836	15q24.1	0.6061/0.3939	T	0.2027	intron_variant	NEO1	ENSG00000067141
1064	17	rs1979409	rs12050658	15	73451781	C/G	0.7313	15q24.1	0.3838/0.6162	C	0.2031	intron_variant	NEO1	ENSG00000067141
1065	17	rs1979409	rs62016854	15	73459671	G/A	0.729484	15q24.1	0.5758/0.4242	A	0.2722	intron_variant	NEO1	ENSG00000067141
1066	17	rs1979409	rs1479338	15	73476100	A/G	0.725316	15q24.1	0.5758/0.4242	G	0.2943	intron_variant	NEO1	ENSG00000067141
1067	17	rs1979409	rs1479339	15	73473036	C/T	0.725316	15q24.1	0.5758/0.4242	T	0.2947	intron_variant	NEO1	ENSG00000067141
1068	17	rs1979409	rs62016853	15	73458455	A/G	0.725316	15q24.1	0.5758/0.4242	G	0.2774	intron_variant	NEO1	ENSG00000067141
1069	17	rs1979409	rs74025262	15	73472096	T/C	0.725316	15q24.1	0.4242/0.5758	T	0.2933	intron_variant	NEO1	ENSG00000067141
1070	17	rs1979409	rs79478409	15	73475366	G/T	0.725316	15q24.1	0.4242/0.5758	G	0.2788	intron_variant	NEO1	ENSG00000067141
1071	17	rs1979409	rs12050774	15	73453815	A/G	0.725316	15q24.1	0.4242/0.5758	A	0.2945	intron_variant	NEO1	ENSG00000067141
1072	17	rs1979409	rs57835920	15	73459658	CC/C	0.725316	15q24.1	0.5758/0.4242	NULL	NULL	intron_variant	NEO1	ENSG00000067141
1073	17	rs1979409	rs2415148	15	73546319	G/A	0.725316	15q24.1	0.5758/0.4242	A	0.277	intron_variant	NEO1	ENSG00000067141
1074	17	rs1979409	rs62017776	15	73495724	A/G	0.725316	15q24.1	0.4242/0.5758	A	0.2784	intron_variant	NEO1	ENSG00000067141
1075	17	rs1979409	rs17829830	15	73474643	A/G	0.721203	15q24.1	0.4242/0.5758	A	0.2951	intron_variant	NEO1	ENSG00000067141
1076	17	rs1979409	rs55939596	15	73502892	T/C	0.721167	15q24.1	0.5758/0.4242	C	0.2949	intron_variant	NEO1	ENSG00000067141
1077	17	rs1979409	rs56215298	15	73498371	C/G	0.721167	15q24.1	0.5758/0.4242	G	0.2945	intron_variant	NEO1	ENSG00000067141
1078	17	rs1979409	rs17829957	15	73485897	G/A	0.721167	15q24.1	0.5758/0.4242	A	0.2947	intron_variant	NEO1	ENSG00000067141
1079	17	rs1979409	rs55646651	15	73489157	C/G	0.721167	15q24.1	0.5758/0.4242	G	0.2949	intron_variant	NEO1	ENSG00000067141
1080	17	rs1979409	rs148855211	15	73494324	G/A	0.721167	15q24.1	0.5758/0.4242	A	0.2784	intron_variant	NEO1	ENSG00000067141
1081	17	rs1979409	rs62017774	15	73494036	G/A	0.721167	15q24.1	0.4242/0.5758	G	0.2943	intron_variant	NEO1	ENSG00000067141
1082	17	rs1979409	rs74022925	15	73495625	A/G	0.721167	15q24.1	0.4242/0.5758	A	0.2951	intron_variant	NEO1	ENSG00000067141
1083	17	rs1979409	rs78750912	15	73493396	G/A	0.721167	15q24.1	0.5758/0.4242	A	0.2971	intron_variant	NEO1	ENSG00000067141
1084	17	rs1979409	rs1812835	15	73507504	A/C	0.721167	15q24.1	0.4242/0.5758	A	0.2949	intron_variant	NEO1	ENSG00000067141	Heart rate variability traits (pvRSA/HF), Heart rate variability traits (RMSSD), Heart rate variability traits (SDNN)
1085	17	rs1979409	rs56348595	15	73512648	G/T	0.721167	15q24.1	0.4242/0.5758	G	0.2953	intron_variant	NEO1	ENSG00000067141
1086	17	rs1979409	rs58954680	15	73496462	TTTTTTTTT/TTTTTTTTTT	0.717705	15q24.1	0.5758/0.4242	NULL	NULL	intron_variant	NEO1	ENSG00000067141
1087	17	rs1979409	rs56118677	15	73627723	G/A	0.717107	15q24.1	0.4091/0.5909	G	0.2077	intron_variant	HCN4/RP11-272D12.1	ENSG00000138622/ENSG00000259650
1088	17	rs1979409	rs17762600	15	73488753	T/G	0.717038	15q24.1	0.4242/0.5758	T	0.2951	intron_variant	NEO1	ENSG00000067141
1089	17	rs1979409	rs3784801	15	73623782	G/A	0.716629	15q24.1	0.5758/0.4242	A	0.2724	intron_variant	HCN4	ENSG00000138622
1090	17	rs1979409	rs546564	15	73627770	A/C	0.714203	15q24.1	0.5758/0.4242	C	0.3327	intron_variant	HCN4/RP11-272D12.1	ENSG00000138622/ENSG00000259650
1091	17	rs1979409	rs4777598	15	73620572	A/G	0.712447	15q24.1	0.4242/0.5758	A	0.2736	intron_variant	HCN4	ENSG00000138622
1092	17	rs1979409	rs3985587	15	73622444	A/G	0.712447	15q24.1	0.4242/0.5758	A	0.272	intron_variant	HCN4	ENSG00000138622
1093	17	rs1979409	rs55853625	15	73621532	G/A	0.712447	15q24.1	0.5758/0.4242	A	0.2728	intron_variant	HCN4	ENSG00000138622
1094	17	rs1979409	rs11634147	15	73623537	T/C	0.712447	15q24.1	0.4242/0.5758	T	0.2734	intron_variant	HCN4	ENSG00000138622
1095	17	rs1979409	rs17762516	15	73484270	T/A	0.704851	15q24.1	0.4394/0.5606	T	0.3257	intron_variant	NEO1	ENSG00000067141
1096	17	rs1979409	rs9806496	15	73490182	T/C	0.704851	15q24.1	0.5606/0.4394	C	0.3271	intron_variant	NEO1	ENSG00000067141
1097	17	rs1979409	rs55848419	15	73619134	T/A	0.700004	15q24.1	0.4394/0.5606	T	0.2532	intron_variant	HCN4	ENSG00000138622
1098	17	rs1979409	rs55729204	15	73456363	-/A	0.697914		0.5808/0.4192	A	0.271	intron_variant
1099	17	rs1979409	rs376932162	15	73538083	TTTTTTTTTTTTTT/TTTTTTTTTTTTT	0.689564	15q24.1	0.399/0.601	NULL	NULL	intron_variant	NEO1	ENSG00000067141
1100	17	rs1979409	rs3985588	15	73482002	A/G	0.688919	15q24.1	0.4141/0.5859	A	0.2911	intron_variant	NEO1	ENSG00000067141
1101	17	rs1979409	rs5813707	15	73481880	CTT/CTTCTT	0.688919	15q24.1	0.4141/0.5859	NULL	NULL	intron_variant	NEO1	ENSG00000067141
1102	17	rs1979409	rs57353803	15	73459617	AAAAAAAAAAAAA/AAAAAAAAAAAAAA	0.687064	15q24.1	0.4343/0.5657	NULL	NULL	intron_variant	NEO1	ENSG00000067141
1103	17	rs1979409	rs59066156	15	73462022	G/T	0.684679	15q24.1	0.5859/0.4141	T	0.2911	intron_variant	NEO1	ENSG00000067141
1104	17	rs1979409	rs531019	15	73598607	A/G	0.665972	15q24.1	0.5707/0.4293	G	0.4469	downstream_gene_variant			Height
1105	17	rs1979409	rs2252725	15	73586267	C/T	0.665972	15q24.1	0.4293/0.5707	C	0.4649	intron_variant	NEO1	ENSG00000067141
1106	17	rs1979409	rs11072415	15	73621435	T/C	0.663062	15q24.1	0.4394/0.5606	T	0.4081	intron_variant	HCN4	ENSG00000138622
1107	17	rs1979409	rs489531	15	73581444	G/A	0.660625	15q24.1	0.4293/0.5707	G	0.4563	non_coding_transcript_exon_variant	NEO1	ENSG00000067141	Red cell distribution width
1108	17	rs1979409	rs62016851	15	73441915	G/A	0.657222	15q24.1	0.4495/0.5505	G	0.2905	intron_variant	NEO1	ENSG00000067141
1109	17	rs1979409	rs58060856	15	73449348	A/G	0.653433	15q24.1	0.5505/0.4495	G	0.3375	intron_variant	NEO1	ENSG00000067141
1110	17	rs1979409	rs1479340	15	73472887	G/A	0.653433	15q24.1	0.5505/0.4495	A	0.3365	intron_variant	NEO1	ENSG00000067141
1111	17	rs1979409	rs17829836	15	73474669	G/A	0.653433	15q24.1	0.4495/0.5505	G	0.3385	intron_variant	NEO1	ENSG00000067141
1112	17	rs1979409	rs7172021	15	73449003	G/A	0.653433	15q24.1	0.4495/0.5505	G	0.3381	intron_variant	NEO1	ENSG00000067141
1113	17	rs1979409	rs563076	15	73599810	A/C	0.652691	15q24.1	0.5859/0.4141	C	0.4313	downstream_gene_variant
1114	17	rs1979409	rs486267	15	73599401	T/C	0.652691	15q24.1	0.5859/0.4141	C	0.4335	downstream_gene_variant
1115	17	rs1979409	rs564765	15	73599962	C/T	0.652691	15q24.1	0.5859/0.4141	T	0.4307	downstream_gene_variant
1116	17	rs1979409	rs2680340	15	73592793	A/G	0.650062	15q24.1	0.4141/0.5859	A	0.4229	intron_variant	NEO1	ENSG00000067141	Mean corpuscular hemoglobin
1117	17	rs1979409	rs559260	15	73598232	T/C	0.650062	15q24.1	0.4141/0.5859	T	0.4305	downstream_gene_variant
1118	17	rs1979409	rs7172396	15	73449208	A/G	0.649841	15q24.1	0.5505/0.4495	G	0.3379	intron_variant	NEO1	ENSG00000067141
1119	17	rs1979409	rs2127277	15	73486051	C/T	0.649662	15q24.1	0.4495/0.5505	C	0.3343	intron_variant	NEO1	ENSG00000067141
1120	17	rs1979409	rs2899784	15	73485117	A/G	0.649662	15q24.1	0.4495/0.5505	A	0.3337	intron_variant	NEO1	ENSG00000067141
1121	17	rs1979409	rs1564345	15	73497874	T/C	0.649662	15q24.1	0.5505/0.4495	C	0.3379	intron_variant	NEO1	ENSG00000067141
1122	17	rs1979409	rs2680341	15	73598884	T/G	0.647442	15q24.1	0.5859/0.4141	G	0.4323	downstream_gene_variant
1123	17	rs1979409	rs141119195	15	73441952	AAAAAAAA/AAAAAAAAA	0.64634	15q24.1	0.5505/0.4495	NULL	NULL	intron_variant	NEO1	ENSG00000067141
1124	17	rs1979409	rs186089893	15	73513152	A/C	0.6415	15q24.1	0.6212/0.3788	C	0.1845	intron_variant	NEO1	ENSG00000067141
1125	17	rs1979409	rs67749428	15	73457435	TTTTTTTTTTTTTTTTTTTT/TTTTTTTTTTTTTTTTTTTTT	0.636214	15q24.1	0.596/0.404	NULL	NULL	intron_variant	NEO1	ENSG00000067141
1126	17	rs1979409	rs55925663	15	73423397	C/T	0.618374	15q24.1	0.596/0.404	T	0.2696	intron_variant	NEO1	ENSG00000067141
1127	17	rs1979409	rs62016809	15	73411597	C/T	0.618374	15q24.1	0.596/0.404	T	0.2712	intron_variant	NEO1	ENSG00000067141
1128	17	rs1979409	rs7169083	15	73482258	C/T	0.615208	15q24.1	0.5606/0.4394	T	0.3301	intron_variant	NEO1	ENSG00000067141
1129	17	rs1979409	rs12912737	15	73473234	G/A	0.611616	15q24.1	0.5808/0.4192	A	0.3842	intron_variant	NEO1	ENSG00000067141
1130	17	rs1979409	rs1585766	15	73491678	A/G	0.609159	15q24.1	0.5808/0.4192	G	0.3844	intron_variant	NEO1	ENSG00000067141
1131	17	rs1979409	rs2680338	15	73580035	G/A	0.606832	15q24.1	0.404/0.596	G	0.4257	intron_variant	NEO1	ENSG00000067141
1132	17	rs1979409	rs7177758	15	73493920	G/A	0.606712	15q24.1	0.5808/0.4192	A	0.3834	intron_variant	NEO1	ENSG00000067141
1133	17	rs1979409	rs472681	15	73589086	G/A	0.604375	15q24.1	0.596/0.404	A	0.4185	intron_variant	NEO1	ENSG00000067141
1134	17	rs1979409	rs576813	15	73588382	T/C	0.604375	15q24.1	0.404/0.596	T	0.4157	intron_variant	NEO1	ENSG00000067141
1135	17	rs1979409	rs62016813	15	73418578	T/C	0.603284	15q24.1	0.3939/0.6061	T	0.2025	intron_variant	NEO1	ENSG00000067141
1136	17	rs1979409	rs1964543	15	73415435	G/A	0.603284	15q24.1	0.6061/0.3939	A	0.2023	intron_variant	NEO1	ENSG00000067141
1137	17	rs1979409	rs11072405	15	73485160	G/A	0.601956	15q24.1	0.4192/0.5808	G	0.3848	intron_variant	NEO1	ENSG00000067141	Waist-to-hip ratio adjusted for BMI, Waist-to-hip ratio adjusted for BMI x sex x age interaction (4df test)
1138	17	rs1979409	rs2660821	15	73590251	T/C	0.60192	15q24.1	0.404/0.596	T	0.4125	intron_variant	NEO1	ENSG00000067141
1139	17	rs1979409	rs62016797	15	73352037	G/A	0.60089	15q24.1	0.4394/0.5606	G	0.2772	intron_variant	NEO1	ENSG00000067141
1140	17	rs1979409	rs62016808	15	73411119	C/T	0.598917	15q24.1	0.6061/0.3939	T	0.2033	intron_variant	NEO1	ENSG00000067141
1141	17	rs1979409	rs143254969	15	73411337	TGTGTGTGTGTGTGTGTGTG/TGTGTGTGTGTGTGTGTG	0.59307	15q24.1	0.4242/0.5758	NULL	NULL	intron_variant	NEO1	ENSG00000067141
1142	17	rs1979409	rs4777590	15	73407088	A/G	0.592477	15q24.1	0.6061/0.3939	G	0.2766	intron_variant	NEO1	ENSG00000067141
1143	17	rs1979409	rs80158392	15	73387930	A/C	0.592424	15q24.1	0.5758/0.4242	C	0.2758	intron_variant	NEO1	ENSG00000067141
1144	17	rs1979409	rs112593508	15	73431106	C/A	0.591633	15q24.1	0.4293/0.5707	C	0.2746	intron_variant	NEO1	ENSG00000067141
1145	17	rs1979409	rs11072403	15	73426298	A/G	0.591633	15q24.1	0.5707/0.4293	G	0.2841	intron_variant	NEO1	ENSG00000067141
1146	17	rs1979409	rs62016811	15	73414131	A/G	0.588429	15q24.1	0.5758/0.4242	G	0.2758	intron_variant	NEO1	ENSG00000067141
1147	17	rs1979409	rs56377702	15	73400276	A/C	0.588429	15q24.1	0.5758/0.4242	C	0.2764	intron_variant	NEO1	ENSG00000067141
1148	17	rs1979409	rs62016806	15	73399528	A/G	0.588429	15q24.1	0.5758/0.4242	G	0.2764	intron_variant	NEO1	ENSG00000067141
1149	17	rs1979409	rs55945409	15	73413396	A/AA	0.588429	15q24.1	0.5758/0.4242	NULL	NULL	intron_variant	NEO1	ENSG00000067141
1150	17	rs1979409	rs9972347	15	73419767	A/G	0.588429	15q24.1	0.5758/0.4242	G	0.2754	intron_variant	NEO1	ENSG00000067141
1151	17	rs1979409	rs2169951	15	73410811	G/A	0.588429	15q24.1	0.4242/0.5758	G	0.2754	intron_variant	NEO1	ENSG00000067141
1152	17	rs1979409	rs55836604	15	73413375	G/T	0.588429	15q24.1	0.5758/0.4242	T	0.2756	intron_variant	NEO1	ENSG00000067141
1153	17	rs1979409	rs76985330	15	73398013	T/C	0.588429	15q24.1	0.5758/0.4242	C	0.2724	intron_variant	NEO1	ENSG00000067141
1154	17	rs1979409	rs62016849	15	73432610	A/G	0.587659	15q24.1	0.5707/0.4293	G	0.2812	intron_variant	NEO1	ENSG00000067141
1155	17	rs1979409	rs55916847	15	73353367	G/A	0.587132	15q24.1	0.4293/0.5707	G	0.1985	intron_variant	NEO1	ENSG00000067141
1156	17	rs1979409	rs112752532	15	73431021	C/T	0.586922	15q24.1	0.4293/0.5707	C	0.3133	intron_variant	NEO1	ENSG00000067141
1157	17	rs1979409	rs17762146	15	73430171	G/T	0.586771	15q24.1	0.6111/0.3889	T	0.2001	intron_variant	NEO1	ENSG00000067141
1158	17	rs1979409	rs35855032	15	73580220	AAAAAAAAAAA/AAAAAAAAAAAA	0.58497	15q24.1	0.404/0.596	NULL	NULL	intron_variant	NEO1	ENSG00000067141
1159	17	rs1979409	rs75487461	15	73430761	G/A	0.583702	15q24.1	0.4293/0.5707	G	0.3027	intron_variant	NEO1	ENSG00000067141
1160	17	rs1979409	rs4545783	15	73438225	A/G	0.579875	15q24.1	0.5657/0.4343	G	0.2907	intron_variant	NEO1	ENSG00000067141
1161	17	rs1979409	rs3826043	15	73618238	C/T	0.578103	15q24.1	0.5758/0.4242	T	0.4455	intron_variant	HCN4	ENSG00000138622
1162	17	rs1979409	rs1038137	15	73424553	C/A	0.577578	15q24.1	0.6061/0.3939	A	0.2712	intron_variant	NEO1	ENSG00000067141
1163	17	rs1979409	rs1023924	15	73438622	T/C	0.571641	15q24.1	0.5657/0.4343	C	0.3023	intron_variant	NEO1	ENSG00000067141
1164	17	rs1979409	rs143744012	15	73408757	TAT/TATAT	0.567613	15q24.1	0.3838/0.6162	NULL	NULL	intron_variant	NEO1	ENSG00000067141
1165	17	rs1979409	rs76864656	15	73402343	G/A	0.561665	15q24.1	0.5859/0.4141	A	0.2748	intron_variant	NEO1	ENSG00000067141
1166	17	rs1979409	rs62016805	15	73378146	A/G	0.5611	15q24.1	0.4141/0.5859	A	0.2782	intron_variant	NEO1	ENSG00000067141
1167	17	rs1979409	rs1904335	15	73451443	A/C	0.560603	15q24.1	0.5707/0.4293	C	0.3876	intron_variant	NEO1	ENSG00000067141
1168	17	rs1979409	rs12901649	15	73469535	T/C	0.560603	15q24.1	0.5707/0.4293	C	0.387	intron_variant	NEO1	ENSG00000067141
1169	17	rs1979409	rs35493789	15	73597584	AAAAAAAAAAA/AAAAAAAAAAAA	0.558895	15q24.1	0.4798/0.5202	NULL	NULL	downstream_gene_variant
1170	17	rs1979409	rs8039418	15	73441432	T/C	0.55808	15q24.1	0.4293/0.5707	T	0.381	intron_variant	NEO1	ENSG00000067141	Urate levels
1171	17	rs1979409	rs56269104	15	73416115	T/C	0.558035	15q24.1	0.4141/0.5859	T	0.2724	intron_variant	NEO1	ENSG00000067141
1172	17	rs1979409	rs8026121	15	73381240	G/A	0.558035	15q24.1	0.5859/0.4141	A	0.272	intron_variant	NEO1	ENSG00000067141	Blood protein levels
1173	17	rs1979409	rs139631574	15	73405521	TTTTTTTTTTTT/TTTTTTTTTTT	0.557278	15q24.1	0.404/0.596	NULL	NULL	intron_variant	NEO1	ENSG00000067141
1174	17	rs1979409	rs145138188	15	73422650	CC	0.554087	15q24.1	0.4595	NULL	NULL	intron_variant	NEO1	ENSG00000067141
1175	17	rs1979409	rs62016814	15	73420724	T/A	0.55397	15q24.1	0.5859/0.4141	A	0.2796	intron_variant	NEO1	ENSG00000067141
1176	17	rs1979409	rs4776624	15	73359881	C/T	0.553122	15q24.1	0.5808/0.4192	T	0.274	intron_variant	NEO1	ENSG00000067141
1177	17	rs1979409	rs75124219	15	73437221	A/T	0.553002	15q24.1	0.4192/0.5808	A	0.3053	intron_variant	NEO1	ENSG00000067141
1178	17	rs1979409	rs62016796	15	73346583	G/A	0.552069	15q24.1	0.4293/0.5707	G	0.2109	intron_variant	NEO1	ENSG00000067141
1179	17	rs1979409	rs4776625	15	73360107	G/A	0.550904	15q24.1	0.5808/0.4192	A	0.2756	intron_variant	NEO1	ENSG00000067141
1180	17	rs1979409	rs62016793	15	73344196	C/G	0.549934	15q24.1	0.601/0.399	G	0.1933	5_prime_UTR_variant	NEO1	ENSG00000067141
1181	17	rs1979409	rs62016795	15	73346548	G/C	0.538862	15q24.1	0.4192/0.5808	G	0.2093	intron_variant	NEO1	ENSG00000067141
1182	17	rs1979409	rs75161420	15	73375174	A/C	0.53433	15q24.1	0.5657/0.4343	C	0.2843	intron_variant	NEO1	ENSG00000067141
1183	17	rs1979409	rs62016803	15	73377829	A/G	0.53433	15q24.1	0.5657/0.4343	G	0.2841	intron_variant	NEO1	ENSG00000067141
1184	17	rs1979409	rs4609810	15	73374056	A/G	0.53433	15q24.1	0.5657/0.4343	G	0.2843	intron_variant	NEO1	ENSG00000067141
1185	17	rs1979409	rs150932262	15	73374487	TTAC/TTACTTAC	0.53433	15q24.1	0.5657/0.4343	NULL	NULL	intron_variant	NEO1	ENSG00000067141
1186	17	rs1979409	rs142517146	15	73377437	TTTTTTTTT/TTTTTTTTTT	0.53433	15q24.1	0.5657/0.4343	NULL	NULL	intron_variant	NEO1	ENSG00000067141
1187	17	rs1979409	rs7165610	15	73374466	C/T	0.53433	15q24.1	0.5657/0.4343	T	0.2841	intron_variant	NEO1	ENSG00000067141
1188	17	rs1979409	rs4132536	15	73358196	C/T	0.534047	15q24.1	0.4394/0.5606	C	0.2841	intron_variant	NEO1	ENSG00000067141
1189	17	rs1979409	rs75743821	15	73343576	ACCA/ACCACCA	0.533958	15q24.1	0.399/0.601	NULL	NULL	upstream_gene_variant
1190	17	rs1979409	rs10467948	15	73408005	C/T	0.528668	15q24.1	0.596/0.404	T	0.2694	intron_variant	NEO1	ENSG00000067141
1191	17	rs1979409	rs2415142	15	73431600	T/G	0.520606	15q24.1	0.4242/0.5758	T	0.3842	intron_variant	NEO1	ENSG00000067141
1192	17	rs1979409	rs11400510	15	73358377	TTTTTTTTTTTTTT/TTTTTTTTTTTTTTT	0.518942	15q24.1	0.6263/0.3737	NULL	NULL	intron_variant	NEO1	ENSG00000067141
1193	18	rs35952442	rs35952442	19	5889071	T/C	1	19p13.3	0.096/0.904	T	0.032	intron_variant	FUT5/AC024592.12	ENSG00000130383/ENSG00000267740
1194	18	rs35952442	rs12980262	19	5893058	G/A	1	19p13.3	0.904/0.096	A	0.0298	missense_variant	FUT5/AC024592.12/NDUFA11	ENSG00000130383/ENSG00000267740/ENSG00000174886	Heart rate variability traits (SDNN)
1195	18	rs35952442	rs17271904	19	5892274	C/G	1	19p13.3	0.904/0.096	G	0.0298	3_prime_UTR_variant	FUT5/AC024592.12/NDUFA11	ENSG00000130383/ENSG00000267740/ENSG00000174886
1196	18	rs35952442	rs12974440	19	5894386	A/G	1	19p13.3	0.096/0.904	A	0.03	intron_variant	FUT5/AC024592.12/NDUFA11	ENSG00000130383/ENSG00000267740/ENSG00000174886	Heart rate response to recovery post exercise (10 sec), Heart rate variability traits (pvRSA/HF), Heart rate variability traits (RMSSD), Heart rate variability traits (SDNN)
1197	18	rs35952442	rs12974991	19	5894584	G/A	1	19p13.3	0.904/0.096	A	0.0298	intron_variant	FUT5/AC024592.12/NDUFA11	ENSG00000130383/ENSG00000267740/ENSG00000174886	Heart rate response to exercise, Heart rate response to recovery post exercise, Heart rate variability traits (pvRSA/HF), Heart rate variability traits (RMSSD)
1198	18	rs35952442	rs55928223	19	5890670	C/T	1	19p13.3	0.096/0.904	C	0.0302	intron_variant	FUT5/AC024592.12	ENSG00000130383/ENSG00000267740
1199	18	rs35952442	rs34860663	19	5890655	C/T	1	19p13.3	0.096/0.904	C	0.0298	intron_variant	FUT5/AC024592.12	ENSG00000130383/ENSG00000267740
1200	18	rs35952442	rs12974377	19	5883973	T/C	0.988809	19p13.3	0.096/0.904	T	0.0723	intron_variant	FUT5/AC024592.12	ENSG00000130383/ENSG00000267740	Heart rate response to recovery post exercise (20 sec)
1201	18	rs35952442	rs55800071	19	5878583	G/A	0.977841	19p13.3	0.096/0.904	G	0.0363	intron_variant	FUT5/AC024592.12	ENSG00000130383/ENSG00000267740
1202	18	rs35952442	rs74174353	19	5886666	A/T	0.977841	19p13.3	0.904/0.096	T	0.0302	intron_variant	FUT5/AC024592.12	ENSG00000130383/ENSG00000267740
1203	18	rs35952442	rs35103346	19	5878684	A/T	0.977841	19p13.3	0.904/0.096	T	0.0363	intron_variant	FUT5/AC024592.12	ENSG00000130383/ENSG00000267740
1204	18	rs35952442	rs12975210	19	5894645	C/G	0.977439	19p13.3	0.096/0.904	C	0.0292	intron_variant	FUT5/AC024592.12/NDUFA11	ENSG00000130383/ENSG00000267740/ENSG00000174886
1205	18	rs35952442	rs17271897	19	5886764	C/T	0.966207	19p13.3	0.904/0.096	T	0.028	intron_variant	FUT5/AC024592.12	ENSG00000130383/ENSG00000267740
1206	18	rs35952442	rs12982903	19	5872403	A/G	0.955205	19p13.3	0.096/0.904	A	0.0353	intron_variant	FUT5/AC024592.12	ENSG00000130383/ENSG00000267740	Heart rate variability traits (SDNN)
1207	18	rs35952442	rs34971496	19	5873282	A/G	0.955205	19p13.3	0.904/0.096	G	0.0787	intron_variant	FUT5/AC024592.12	ENSG00000130383/ENSG00000267740
1208	18	rs35952442	rs8108862	19	5873728	T/C	0.955205	19p13.3	0.096/0.904	T	0.0803	intron_variant	FUT5/AC024592.12	ENSG00000130383/ENSG00000267740	Heart rate response to recovery post exercise (30 sec), Heart rate response to recovery post exercise (40 sec), Heart rate response to recovery post exercise (50 sec)
1209	18	rs35952442	rs12973503	19	5875892	T/G	0.955205	19p13.3	0.904/0.096	G	0.0789	intron_variant	FUT5/AC024592.12	ENSG00000130383/ENSG00000267740
1210	18	rs35952442	rs34505898	19	5882857	G/A	0.954944	19p13.3	0.904/0.096	A	0.0353	intron_variant	FUT5/AC024592.12	ENSG00000130383/ENSG00000267740
1211	18	rs35952442	rs12984289	19	5872968	A/G	0.944425	19p13.3	0.096/0.904	A	0.0791	intron_variant	FUT5/AC024592.12	ENSG00000130383/ENSG00000267740
1212	18	rs35952442	rs34568271	19	5879711	T/C	0.943923	19p13.3	0.096/0.904	T	0.0282	intron_variant	FUT5/AC024592.12	ENSG00000130383/ENSG00000267740
1213	18	rs35952442	rs702064	19	5896766	C/T	0.846991	19p13.3	0.904/0.096	T	0.0571	intron_variant	FUT5/AC024592.12/NDUFA11	ENSG00000130383/ENSG00000267740/ENSG00000174886
1214	18	rs35952442	rs778800	19	5900247	C/T	0.80901	19p13.3	0.1061/0.8939	C	0.0581	intron_variant	FUT5/AC024592.12/NDUFA11/AC104532.3	ENSG00000130383/ENSG00000267740/ENSG00000174886/ENSG00000266941	Height
1215	18	rs35952442	rs71172778	19	5879059	A/-	0.796879		0.1162/0.8838	A	0.0907	intron_variant
1216	18	rs35952442	rs10405089	19	5878549	C/T	0.796879	19p13.3	0.8838/0.1162	T	0.1006	intron_variant	FUT5/AC024592.12	ENSG00000130383/ENSG00000267740
1217	18	rs35952442	rs10423418	19	5877374	T/C	0.796879	19p13.3	0.1162/0.8838	T	0.0988	intron_variant	FUT5/AC024592.12	ENSG00000130383/ENSG00000267740
1218	18	rs35952442	rs34261218	19	5878193	G/-	0.796879	19p13.3	0.8838/0.1162	-	0.0547	intron_variant	FUT5/AC024592.12	ENSG00000130383/ENSG00000267740
1219	18	rs35952442	rs10424683	19	5877913	C/T	0.796879	19p13.3	0.8838/0.1162	T	0.1022	intron_variant	FUT5/AC024592.12	ENSG00000130383/ENSG00000267740
1220	18	rs35952442	rs35752484	19	5878320	TTTCTTTCTTTCTTTCT/TTTCTTTCTTTCTTTCTTTCT	0.796879	19p13.3	0.1162/0.8838	NULL	NULL	intron_variant	FUT5/AC024592.12	ENSG00000130383/ENSG00000267740
1221	18	rs35952442	rs10425039	19	5877764	A/G	0.796879	19p13.3	0.8838/0.1162	G	0.098	intron_variant	FUT5/AC024592.12	ENSG00000130383/ENSG00000267740
1222	18	rs35952442	rs10418257	19	5879295	G/T	0.796879	19p13.3	0.1162/0.8838	G	0.096	intron_variant	FUT5/AC024592.12	ENSG00000130383/ENSG00000267740
1223	18	rs35952442	rs10406814	19	5878997	A/C	0.796879	19p13.3	0.8838/0.1162	C	0.0887	intron_variant	FUT5/AC024592.12	ENSG00000130383/ENSG00000267740
1224	18	rs35952442	rs10406047	19	5878999	C/T	0.796879	19p13.3	0.8838/0.1162	T	0.0962	intron_variant	FUT5/AC024592.12	ENSG00000130383/ENSG00000267740
1225	18	rs35952442	rs10411214	19	5879667	A/G	0.796879	19p13.3	0.1162/0.8838	A	0.0885	intron_variant	FUT5/AC024592.12	ENSG00000130383/ENSG00000267740
1226	18	rs35952442	rs10424279	19	5877734	C/T	0.796879	19p13.3	0.8838/0.1162	T	0.098	intron_variant	FUT5/AC024592.12	ENSG00000130383/ENSG00000267740
1227	18	rs35952442	rs10423970	19	5877256	G/A	0.789401	19p13.3	0.1162/0.8838	G	0.0982	intron_variant	FUT5/AC024592.12	ENSG00000130383/ENSG00000267740
1228	18	rs35952442	rs778801	19	5899385	C/T	0.74066	19p13.3	0.8838/0.1162	T	0.0687	intron_variant	FUT5/AC024592.12/NDUFA11	ENSG00000130383/ENSG00000267740/ENSG00000174886
1229	18	rs35952442	rs10412316	19	5879457	T/C	0.737014	19p13.3	0.1111/0.8889	T	0.0938	intron_variant	FUT5/AC024592.12	ENSG00000130383/ENSG00000267740
1230	18	rs35952442	rs35728843	19	5903479	G/C	0.687204	19p13.3	0.096/0.904	G	0.0531	intron_variant	FUT5/AC024592.12/NDUFA11	ENSG00000130383/ENSG00000267740/ENSG00000174886
1231	18	rs35952442	rs34366264	19	5907915	C/T	0.676311	19p13.3	0.904/0.096	T	0.0529	intron_variant	AC104532.2/VMAC	ENSG00000267314/ENSG00000187650
1232	18	rs35952442	rs55660714	19	5904788	G/C	0.676311	19p13.3	0.904/0.096	C	0.0537	upstream_gene_variant
1233	18	rs35952442	rs543519	19	5906395	A/T	0.676311	19p13.3	0.096/0.904	A	0.0527	intron_variant	AC104532.2/VMAC	ENSG00000267314/ENSG00000187650
1234	18	rs35952442	rs74174355	19	5915151	T/C	0.665447	19p13.3	0.096/0.904	T	0.0497	synonymous_variant	CAPS	ENSG00000105519
1235	18	rs35952442	rs274784	19	5913826	C/T	0.665447	19p13.3	0.904/0.096	T	0.0521	5_prime_UTR_variant	AC104532.2/AC104532.4/CAPS	ENSG00000267314/ENSG00000267571/ENSG00000105519
1236	18	rs35952442	rs274795	19	5921352	G/A	0.665447	19p13.3	0.904/0.096	A	0.0395	intron_variant	RANBP3	ENSG00000031823
1237	18	rs35952442	rs143152443	19	5871901	A/G	0.659911	19p13.3	0.9141/0.0859	G	0.0549	intron_variant	FUT5/AC024592.12	ENSG00000130383/ENSG00000267740
1238	18	rs35952442	rs7258475	19	5943306	G/T	0.636971	19p13.3	0.899/0.101	T	0.0785	intron_variant	RANBP3	ENSG00000031823
1239	18	rs35952442	rs34831649	19	5957571	C/T	0.636971	19p13.3	0.899/0.101	T	0.0789	intron_variant	RANBP3	ENSG00000031823
1240	18	rs35952442	rs12985605	19	5961287	T/C	0.636971	19p13.3	0.899/0.101	C	0.0789	intron_variant	RANBP3	ENSG00000031823
1241	18	rs35952442	rs36071073	19	5963488	T/G	0.636971	19p13.3	0.101/0.899	T	0.0789	intron_variant	RANBP3	ENSG00000031823
1242	18	rs35952442	rs35941975	19	5962553	A/G	0.636971	19p13.3	0.101/0.899	A	0.0395	intron_variant	RANBP3	ENSG00000031823
1243	18	rs35952442	rs626000	19	5961848	C/A	0.636971	19p13.3	0.899/0.101	A	0.0789	intron_variant	RANBP3	ENSG00000031823
1244	18	rs35952442	rs7259761	19	5952713	A/G	0.636971	19p13.3	0.101/0.899	A	0.0793	intron_variant	RANBP3	ENSG00000031823
1245	18	rs35952442	rs55879542	19	5927857	C/G	0.634905	19p13.3	0.904/0.096	G	0.0254	intron_variant	RANBP3	ENSG00000031823
1246	18	rs35952442	rs117591440	19	5862470	C/T	0.628607	19p13.3	0.9293/0.0707	T	0.0252	downstream_gene_variant
1247	18	rs35952442	rs35163366	19	5965275	AA/AAA	0.628437	19p13.3	0.899/0.101	NULL	NULL	intron_variant	RANBP3	ENSG00000031823
1248	18	rs35952442	rs481912	19	5968006	C/T	0.626197	19p13.3	0.904/0.096	T	0.0821	intron_variant	RANBP3	ENSG00000031823
1249	18	rs35952442	rs10406420	19	5974876	G/T	0.626197	19p13.3	0.096/0.904	G	0.0787	intron_variant	RANBP3	ENSG00000031823
1250	18	rs35952442	rs35113160	19	5972080	A/G	0.626197	19p13.3	0.904/0.096	G	0.0393	intron_variant	RANBP3	ENSG00000031823
1251	18	rs35952442	rs10425737	19	5974323	A/T	0.626197	19p13.3	0.904/0.096	T	0.0787	intron_variant	RANBP3	ENSG00000031823
1252	18	rs35952442	rs274790	19	5936422	C/T	0.620087	19p13.3	0.101/0.899	C	0.0399	intron_variant	RANBP3	ENSG00000031823
1253	18	rs35952442	rs56064819	19	5987573	C/-	0.594063	19p13.3	0.9091/0.0909	-	0.0385	intron_variant	CTC-232P5.1	ENSG00000266983
1254	18	rs35952442	rs145506664	19	5981598	G/A	0.594063	19p13.3	0.9091/0.0909	A	0.0389	intron_variant	CTC-232P5.1	ENSG00000266983
1255	18	rs35952442	rs532372618	19	5979561	ACACA	0.58787	19p13.3	0.8939	NULL	NULL	intron_variant	CTC-232P5.1	ENSG00000266983
1256	18	rs35952442	rs494642	19	5988263	T/C	0.577342	19p13.3	0.0909/0.9091	T	0.0717	intron_variant	CTC-232P5.1	ENSG00000266983
1257	18	rs35952442	rs274796	19	5918207	A/G	0.566603	19p13.3	0.1061/0.8939	A	0.105	intron_variant	RANBP3	ENSG00000031823
1258	18	rs35952442	rs59174308	19	5950384	T/C	0.507366	19p13.3	0.8889/0.1111	C	0.1078	intron_variant	RANBP3	ENSG00000031823
1259	19	rs12974991	rs12974991	19	5894584	A/G	1	19p13.3	0.096/0.904	A	0.0298	intron_variant	FUT5/AC024592.12/NDUFA11	ENSG00000130383/ENSG00000267740/ENSG00000174886	Heart rate response to exercise, Heart rate response to recovery post exercise, Heart rate variability traits (pvRSA/HF), Heart rate variability traits (RMSSD)
1260	19	rs12974991	rs17271904	19	5892274	G/C	1	19p13.3	0.096/0.904	G	0.0298	3_prime_UTR_variant	FUT5/AC024592.12/NDUFA11	ENSG00000130383/ENSG00000267740/ENSG00000174886
1261	19	rs12974991	rs12974440	19	5894386	G/A	1	19p13.3	0.904/0.096	A	0.03	intron_variant	FUT5/AC024592.12/NDUFA11	ENSG00000130383/ENSG00000267740/ENSG00000174886	Heart rate response to recovery post exercise (10 sec), Heart rate variability traits (pvRSA/HF), Heart rate variability traits (RMSSD), Heart rate variability traits (SDNN)
1262	19	rs12974991	rs35952442	19	5889071	C/T	1	19p13.3	0.904/0.096	T	0.032	intron_variant	FUT5/AC024592.12	ENSG00000130383/ENSG00000267740
1263	19	rs12974991	rs34860663	19	5890655	C/T	1	19p13.3	0.096/0.904	C	0.0298	intron_variant	FUT5/AC024592.12	ENSG00000130383/ENSG00000267740
1264	19	rs12974991	rs12980262	19	5893058	A/G	1	19p13.3	0.096/0.904	A	0.0298	missense_variant	FUT5/AC024592.12/NDUFA11	ENSG00000130383/ENSG00000267740/ENSG00000174886	Heart rate variability traits (SDNN)
1265	19	rs12974991	rs55928223	19	5890670	T/C	1	19p13.3	0.904/0.096	C	0.0302	intron_variant	FUT5/AC024592.12	ENSG00000130383/ENSG00000267740
1266	19	rs12974991	rs12974377	19	5883973	C/T	0.988809	19p13.3	0.904/0.096	T	0.0723	intron_variant	FUT5/AC024592.12	ENSG00000130383/ENSG00000267740	Heart rate response to recovery post exercise (20 sec)
1267	19	rs12974991	rs55800071	19	5878583	G/A	0.977841	19p13.3	0.096/0.904	G	0.0363	intron_variant	FUT5/AC024592.12	ENSG00000130383/ENSG00000267740
1268	19	rs12974991	rs74174353	19	5886666	T/A	0.977841	19p13.3	0.096/0.904	T	0.0302	intron_variant	FUT5/AC024592.12	ENSG00000130383/ENSG00000267740
1269	19	rs12974991	rs35103346	19	5878684	A/T	0.977841	19p13.3	0.904/0.096	T	0.0363	intron_variant	FUT5/AC024592.12	ENSG00000130383/ENSG00000267740
1270	19	rs12974991	rs12975210	19	5894645	C/G	0.977439	19p13.3	0.096/0.904	C	0.0292	intron_variant	FUT5/AC024592.12/NDUFA11	ENSG00000130383/ENSG00000267740/ENSG00000174886
1271	19	rs12974991	rs17271897	19	5886764	C/T	0.966207	19p13.3	0.904/0.096	T	0.028	intron_variant	FUT5/AC024592.12	ENSG00000130383/ENSG00000267740
1272	19	rs12974991	rs12982903	19	5872403	A/G	0.955205	19p13.3	0.096/0.904	A	0.0353	intron_variant	FUT5/AC024592.12	ENSG00000130383/ENSG00000267740	Heart rate variability traits (SDNN)
1273	19	rs12974991	rs12973503	19	5875892	G/T	0.955205	19p13.3	0.096/0.904	G	0.0789	intron_variant	FUT5/AC024592.12	ENSG00000130383/ENSG00000267740
1274	19	rs12974991	rs34971496	19	5873282	G/A	0.955205	19p13.3	0.096/0.904	G	0.0787	intron_variant	FUT5/AC024592.12	ENSG00000130383/ENSG00000267740
1275	19	rs12974991	rs8108862	19	5873728	C/T	0.955205	19p13.3	0.904/0.096	T	0.0803	intron_variant	FUT5/AC024592.12	ENSG00000130383/ENSG00000267740	Heart rate response to recovery post exercise (30 sec), Heart rate response to recovery post exercise (40 sec), Heart rate response to recovery post exercise (50 sec)
1276	19	rs12974991	rs34505898	19	5882857	G/A	0.954944	19p13.3	0.904/0.096	A	0.0353	intron_variant	FUT5/AC024592.12	ENSG00000130383/ENSG00000267740
1277	19	rs12974991	rs12984289	19	5872968	A/G	0.944425	19p13.3	0.096/0.904	A	0.0791	intron_variant	FUT5/AC024592.12	ENSG00000130383/ENSG00000267740
1278	19	rs12974991	rs34568271	19	5879711	C/T	0.943923	19p13.3	0.904/0.096	T	0.0282	intron_variant	FUT5/AC024592.12	ENSG00000130383/ENSG00000267740
1279	19	rs12974991	rs702064	19	5896766	C/T	0.846991	19p13.3	0.904/0.096	T	0.0571	intron_variant	FUT5/AC024592.12/NDUFA11	ENSG00000130383/ENSG00000267740/ENSG00000174886
1280	19	rs12974991	rs778800	19	5900247	C/T	0.80901	19p13.3	0.1061/0.8939	C	0.0581	intron_variant	FUT5/AC024592.12/NDUFA11/AC104532.3	ENSG00000130383/ENSG00000267740/ENSG00000174886/ENSG00000266941	Height
1281	19	rs12974991	rs10424683	19	5877913	C/T	0.796879	19p13.3	0.8838/0.1162	T	0.1022	intron_variant	FUT5/AC024592.12	ENSG00000130383/ENSG00000267740
1282	19	rs12974991	rs10423418	19	5877374	T/C	0.796879	19p13.3	0.1162/0.8838	T	0.0988	intron_variant	FUT5/AC024592.12	ENSG00000130383/ENSG00000267740
1283	19	rs12974991	rs10411214	19	5879667	G/A	0.796879	19p13.3	0.8838/0.1162	A	0.0885	intron_variant	FUT5/AC024592.12	ENSG00000130383/ENSG00000267740
1284	19	rs12974991	rs35752484	19	5878320	TTTCTTTCTTTCTTTCT/TTTCTTTCTTTCTTTCTTTCT	0.796879	19p13.3	0.1162/0.8838	NULL	NULL	intron_variant	FUT5/AC024592.12	ENSG00000130383/ENSG00000267740
1285	19	rs12974991	rs34261218	19	5878193	G/-	0.796879	19p13.3	0.8838/0.1162	-	0.0547	intron_variant	FUT5/AC024592.12	ENSG00000130383/ENSG00000267740
1286	19	rs12974991	rs10406814	19	5878997	C/A	0.796879	19p13.3	0.1162/0.8838	C	0.0887	intron_variant	FUT5/AC024592.12	ENSG00000130383/ENSG00000267740
1287	19	rs12974991	rs10418257	19	5879295	G/T	0.796879	19p13.3	0.1162/0.8838	G	0.096	intron_variant	FUT5/AC024592.12	ENSG00000130383/ENSG00000267740
1288	19	rs12974991	rs10424279	19	5877734	C/T	0.796879	19p13.3	0.8838/0.1162	T	0.098	intron_variant	FUT5/AC024592.12	ENSG00000130383/ENSG00000267740
1289	19	rs12974991	rs71172778	19	5879059	-/A	0.796879		0.8838/0.1162	A	0.0907	intron_variant
1290	19	rs12974991	rs10405089	19	5878549	C/T	0.796879	19p13.3	0.8838/0.1162	T	0.1006	intron_variant	FUT5/AC024592.12	ENSG00000130383/ENSG00000267740
1291	19	rs12974991	rs10406047	19	5878999	T/C	0.796879	19p13.3	0.1162/0.8838	T	0.0962	intron_variant	FUT5/AC024592.12	ENSG00000130383/ENSG00000267740
1292	19	rs12974991	rs10425039	19	5877764	G/A	0.796879	19p13.3	0.1162/0.8838	G	0.098	intron_variant	FUT5/AC024592.12	ENSG00000130383/ENSG00000267740
1293	19	rs12974991	rs10423970	19	5877256	G/A	0.789401	19p13.3	0.1162/0.8838	G	0.0982	intron_variant	FUT5/AC024592.12	ENSG00000130383/ENSG00000267740
1294	19	rs12974991	rs778801	19	5899385	C/T	0.74066	19p13.3	0.8838/0.1162	T	0.0687	intron_variant	FUT5/AC024592.12/NDUFA11	ENSG00000130383/ENSG00000267740/ENSG00000174886
1295	19	rs12974991	rs10412316	19	5879457	C/T	0.737014	19p13.3	0.8889/0.1111	T	0.0938	intron_variant	FUT5/AC024592.12	ENSG00000130383/ENSG00000267740
1296	19	rs12974991	rs35728843	19	5903479	G/C	0.687204	19p13.3	0.096/0.904	G	0.0531	intron_variant	FUT5/AC024592.12/NDUFA11	ENSG00000130383/ENSG00000267740/ENSG00000174886
1297	19	rs12974991	rs543519	19	5906395	A/T	0.676311	19p13.3	0.096/0.904	A	0.0527	intron_variant	AC104532.2/VMAC	ENSG00000267314/ENSG00000187650
1298	19	rs12974991	rs34366264	19	5907915	C/T	0.676311	19p13.3	0.904/0.096	T	0.0529	intron_variant	AC104532.2/VMAC	ENSG00000267314/ENSG00000187650
1299	19	rs12974991	rs55660714	19	5904788	G/C	0.676311	19p13.3	0.904/0.096	C	0.0537	upstream_gene_variant
1300	19	rs12974991	rs74174355	19	5915151	C/T	0.665447	19p13.3	0.904/0.096	T	0.0497	synonymous_variant	CAPS	ENSG00000105519
1301	19	rs12974991	rs274795	19	5921352	G/A	0.665447	19p13.3	0.904/0.096	A	0.0395	intron_variant	RANBP3	ENSG00000031823
1302	19	rs12974991	rs274784	19	5913826	T/C	0.665447	19p13.3	0.096/0.904	T	0.0521	5_prime_UTR_variant	AC104532.2/AC104532.4/CAPS	ENSG00000267314/ENSG00000267571/ENSG00000105519
1303	19	rs12974991	rs143152443	19	5871901	A/G	0.659911	19p13.3	0.9141/0.0859	G	0.0549	intron_variant	FUT5/AC024592.12	ENSG00000130383/ENSG00000267740
1304	19	rs12974991	rs7258475	19	5943306	T/G	0.636971	19p13.3	0.101/0.899	T	0.0785	intron_variant	RANBP3	ENSG00000031823
1305	19	rs12974991	rs626000	19	5961848	C/A	0.636971	19p13.3	0.899/0.101	A	0.0789	intron_variant	RANBP3	ENSG00000031823
1306	19	rs12974991	rs12985605	19	5961287	C/T	0.636971	19p13.3	0.101/0.899	C	0.0789	intron_variant	RANBP3	ENSG00000031823
1307	19	rs12974991	rs35941975	19	5962553	G/A	0.636971	19p13.3	0.899/0.101	A	0.0395	intron_variant	RANBP3	ENSG00000031823
1308	19	rs12974991	rs34831649	19	5957571	C/T	0.636971	19p13.3	0.899/0.101	T	0.0789	intron_variant	RANBP3	ENSG00000031823
1309	19	rs12974991	rs36071073	19	5963488	G/T	0.636971	19p13.3	0.899/0.101	T	0.0789	intron_variant	RANBP3	ENSG00000031823
1310	19	rs12974991	rs7259761	19	5952713	G/A	0.636971	19p13.3	0.899/0.101	A	0.0793	intron_variant	RANBP3	ENSG00000031823
1311	19	rs12974991	rs55879542	19	5927857	C/G	0.634905	19p13.3	0.904/0.096	G	0.0254	intron_variant	RANBP3	ENSG00000031823
1312	19	rs12974991	rs117591440	19	5862470	T/C	0.628607	19p13.3	0.0707/0.9293	T	0.0252	downstream_gene_variant
1313	19	rs12974991	rs35163366	19	5965275	AA/AAA	0.628437	19p13.3	0.899/0.101	NULL	NULL	intron_variant	RANBP3	ENSG00000031823
1314	19	rs12974991	rs10425737	19	5974323	A/T	0.626197	19p13.3	0.904/0.096	T	0.0787	intron_variant	RANBP3	ENSG00000031823
1315	19	rs12974991	rs481912	19	5968006	T/C	0.626197	19p13.3	0.096/0.904	T	0.0821	intron_variant	RANBP3	ENSG00000031823
1316	19	rs12974991	rs35113160	19	5972080	A/G	0.626197	19p13.3	0.904/0.096	G	0.0393	intron_variant	RANBP3	ENSG00000031823
1317	19	rs12974991	rs10406420	19	5974876	G/T	0.626197	19p13.3	0.096/0.904	G	0.0787	intron_variant	RANBP3	ENSG00000031823
1318	19	rs12974991	rs274790	19	5936422	T/C	0.620087	19p13.3	0.899/0.101	C	0.0399	intron_variant	RANBP3	ENSG00000031823
1319	19	rs12974991	rs145506664	19	5981598	A/G	0.594063	19p13.3	0.0909/0.9091	A	0.0389	intron_variant	CTC-232P5.1	ENSG00000266983
1320	19	rs12974991	rs56064819	19	5987573	C/-	0.594063	19p13.3	0.9091/0.0909	-	0.0385	intron_variant	CTC-232P5.1	ENSG00000266983
1321	19	rs12974991	rs532372618	19	5979561	ACACA	0.58787	19p13.3	0.8939	NULL	NULL	intron_variant	CTC-232P5.1	ENSG00000266983
1322	19	rs12974991	rs494642	19	5988263	C/T	0.577342	19p13.3	0.9091/0.0909	T	0.0717	intron_variant	CTC-232P5.1	ENSG00000266983
1323	19	rs12974991	rs274796	19	5918207	A/G	0.566603	19p13.3	0.1061/0.8939	A	0.105	intron_variant	RANBP3	ENSG00000031823
1324	19	rs12974991	rs59174308	19	5950384	C/T	0.507366	19p13.3	0.1111/0.8889	C	0.1078	intron_variant	RANBP3	ENSG00000031823
1325	20	rs71784944	rs71784944	7	136603316	TTTTTT/TTTTTTT	1	7q33	0.803/0.197	NULL	NULL	intron_variant	hsa-mir-490/CHRM2	ENSG00000234352/ENSG00000181072	Pulse pressure
1326	20	rs71784944	rs960677	7	136601015	G/A	0.737748	7q33	0.2677/0.7323	G	0.3442	intron_variant	hsa-mir-490/CHRM2	ENSG00000234352/ENSG00000181072
1327	20	rs71784944	rs7777727	7	136571815	C/G	0.682998	7q33	0.2778/0.7222	C	0.3674	intron_variant	hsa-mir-490/CHRM2	ENSG00000234352/ENSG00000181072
1328	20	rs71784944	rs73158705	7	136576100	A/G	0.664993	7q33	0.8586/0.1414	G	0.2358	intron_variant	hsa-mir-490/CHRM2	ENSG00000234352/ENSG00000181072	Resting heart rate
1329	20	rs71784944	rs71533718	7	136595548	GTGTGTGTGTGTGTGTGTGTGTGTGTGTGTG/GTGTGTGTGTGTGTGTGTGTGTGTGTGTGTGTG	0.660166	7q33	0.8586/0.1414	NULL	NULL	intron_variant	hsa-mir-490/CHRM2	ENSG00000234352/ENSG00000181072
1330	20	rs71784944	rs1424388	7	136595579	T/A	0.654079	7q33	0.1566/0.8434	T	0.2552	intron_variant	hsa-mir-490/CHRM2	ENSG00000234352/ENSG00000181072
1331	20	rs71784944	rs10228048	7	136582393	G/T	0.649611	7q33	0.7424/0.2576	T	0.3548	intron_variant	hsa-mir-490/CHRM2	ENSG00000234352/ENSG00000181072
1332	20	rs71784944	rs4475425	7	136575199	A/G	0.642402	7q33	0.2576/0.7424	A	0.348	intron_variant	hsa-mir-490/CHRM2	ENSG00000234352/ENSG00000181072
1333	20	rs71784944	rs6945736	7	136597302	G/C	0.636779	7q33	0.2576/0.7424	G	0.3584	intron_variant	hsa-mir-490/CHRM2	ENSG00000234352/ENSG00000181072
1334	20	rs71784944	rs73158732	7	136606172	A/C	0.612472	7q33	0.8737/0.1263	C	0.2318	intron_variant	hsa-mir-490/CHRM2	ENSG00000234352/ENSG00000181072
1335	20	rs71784944	rs73158724	7	136602131	T/G	0.590536	7q33	0.1313/0.8687	T	0.2157	intron_variant	hsa-mir-490/CHRM2	ENSG00000234352/ENSG00000181072
1336	20	rs71784944	rs10488599	7	136589094	T/C	0.590536	7q33	0.1313/0.8687	T	0.2354	intron_variant	hsa-mir-490/CHRM2	ENSG00000234352/ENSG00000181072
1337	20	rs71784944	rs6969811	7	136573370	T/C	0.589079	7q33	0.8687/0.1313	C	0.227	intron_variant	hsa-mir-490/CHRM2	ENSG00000234352/ENSG00000181072
1338	20	rs71784944	rs112061062	7	136573773	C/T	0.589079	7q33	0.8687/0.1313	T	0.2248	intron_variant	hsa-mir-490/CHRM2	ENSG00000234352/ENSG00000181072
1339	20	rs71784944	rs1424546	7	136638281	C/A	0.56461	7q33	0.2677/0.7323	C	0.3548	intron_variant	hsa-mir-490/CHRM2	ENSG00000234352/ENSG00000181072
1340	20	rs71784944	rs1111418	7	136633704	C/T	0.56461	7q33	0.2677/0.7323	C	0.36	intron_variant	hsa-mir-490/CHRM2	ENSG00000234352/ENSG00000181072
1341	20	rs71784944	rs10488600	7	136605458	T/C	0.562891	7q33	0.1212/0.8788	T	0.2091	intron_variant	hsa-mir-490/CHRM2	ENSG00000234352/ENSG00000181072
1342	20	rs71784944	rs73158742	7	136614588	A/G	0.554159	7q33	0.8687/0.1313	G	0.2081	intron_variant	hsa-mir-490/CHRM2	ENSG00000234352/ENSG00000181072
1343	20	rs71784944	rs73158743	7	136614591	G/T	0.554159	7q33	0.8687/0.1313	T	0.2081	intron_variant	hsa-mir-490/CHRM2	ENSG00000234352/ENSG00000181072
1344	20	rs71784944	rs17168819	7	136628299	C/T	0.545042	7q33	0.1313/0.8687	C	0.1953	intron_variant	hsa-mir-490/CHRM2	ENSG00000234352/ENSG00000181072
1345	20	rs71784944	rs58394792	7	136626027	G/A	0.544247	7q33	0.8636/0.1364	A	0.1959	intron_variant	hsa-mir-490/CHRM2	ENSG00000234352/ENSG00000181072
1346	20	rs71784944	rs6943656	7	136639436	A/G	0.530295	7q33	0.8687/0.1313	G	0.1967	intron_variant	hsa-mir-490/CHRM2	ENSG00000234352/ENSG00000181072	Heart rate response to recovery post exercise, Heart rate response to recovery post exercise (20 sec), Heart rate response to recovery post exercise (30 sec)
1347	20	rs71784944	rs6952499	7	136645907	G/A	0.503565	7q33	0.7374/0.2626	A	0.3433	intron_variant	hsa-mir-490/CHRM2	ENSG00000234352/ENSG00000181072	Heart rate response to recovery post exercise (10 sec)
1348	21	rs180271	rs180271	7	93539479	G/A	1	7q21.3	0.3182/0.6818	G	0.4095	3_prime_UTR_variant	GNGT1	ENSG00000127928
1349	21	rs180271	rs180269	7	93539527	A/T	1	7q21.3	0.3182/0.6818	A	0.4097	3_prime_UTR_variant	GNGT1	ENSG00000127928
1350	21	rs180271	rs180270	7	93539490	T/A	1	7q21.3	0.6818/0.3182	A	0.4095	3_prime_UTR_variant	GNGT1	ENSG00000127928
1351	21	rs180271	rs180274	7	93537158	C/T	0.969278	7q21.3	0.3333/0.6667	C	0.4481	intron_variant	GNGT1	ENSG00000127928
1352	21	rs180271	rs180249	7	93547512	G/A	0.938992	7q21.3	0.3081/0.6919	G	0.3906	upstream_gene_variant
1353	21	rs180271	rs180251	7	93546256	T/C	0.938992	7q21.3	0.6919/0.3081	C	0.3902	upstream_gene_variant
1354	21	rs180271	rs180250	7	93547331	C/A	0.938992	7q21.3	0.3081/0.6919	C	0.3906	upstream_gene_variant
1355	21	rs180271	rs180261	7	93543481	C/G	0.938992	7q21.3	0.3081/0.6919	C	0.3918	downstream_gene_variant
1356	21	rs180271	rs180248	7	93547596	T/G	0.938992	7q21.3	0.3081/0.6919	T	0.3906	upstream_gene_variant
1357	21	rs180271	rs180262	7	93542743	G/A	0.938992	7q21.3	0.6919/0.3081	A	0.3922	downstream_gene_variant
1358	21	rs180271	rs180259	7	93544357	G/A	0.938992	7q21.3	0.3081/0.6919	G	0.392	downstream_gene_variant
1359	21	rs180271	rs2798	7	93540348	G/T	0.938992	7q21.3	0.6919/0.3081	T	0.3924	3_prime_UTR_variant	GNGT1	ENSG00000127928
1360	21	rs180271	rs180265	7	93541129	A/C	0.938992	7q21.3	0.6919/0.3081	C	0.3918	downstream_gene_variant
1361	21	rs180271	rs180260	7	93543861	T/A	0.938992	7q21.3	0.6919/0.3081	A	0.392	downstream_gene_variant
1362	21	rs180271	rs180257	7	93544520	T/A	0.938992	7q21.3	0.3081/0.6919	T	0.392	downstream_gene_variant
1363	21	rs180271	rs180267	7	93540542	T/C	0.938992	7q21.3	0.3081/0.6919	T	0.3918	3_prime_UTR_variant	GNGT1	ENSG00000127928
1364	21	rs180271	rs28438575	7	93540958	C/T	0.938726	7q21.3	0.3081/0.6919	C	0.4281	downstream_gene_variant
1365	21	rs180271	rs180255	7	93545351	A/G	0.93473	7q21.3	0.697/0.303	G	0.3914	downstream_gene_variant
1366	21	rs180271	rs180258	7	93544393	G/A	0.934443	7q21.3	0.6919/0.3081	A	0.3922	downstream_gene_variant
1367	21	rs180271	rs180247	7	93548608	G/A	0.930481	7q21.3	0.702/0.298	A	0.3898	upstream_gene_variant
1368	21	rs180271	rs180245	7	93549271	G/C	0.930172	7q21.3	0.298/0.702	G	0.3912	upstream_gene_variant
1369	21	rs180271	rs180242	7	93549596	A/T	0.925643	7q21.3	0.702/0.298	T	0.3918	upstream_gene_variant			Heart Rate
1370	21	rs180271	rs180239	7	93550415	C/G	0.925643	7q21.3	0.702/0.298	G	0.4054	upstream_gene_variant			Resting heart rate
1371	21	rs180271	rs180244	7	93549363	G/C	0.925643	7q21.3	0.298/0.702	G	0.3912	upstream_gene_variant
1372	21	rs180271	rs180240	7	93550207	G/C	0.921379	7q21.3	0.298/0.702	G	0.3908	upstream_gene_variant
1373	21	rs180271	rs180238	7	93550447	T/C	0.917127	7q21.3	0.7071/0.2929	C	0.384	upstream_gene_variant			Heart rate response to recovery post exercise (40 sec), Heart rate response to recovery post exercise (50 sec), Heart rate variability traits (RMSSD)
1374	21	rs180271	rs180253	7	93545777	A/G	0.886279	7q21.3	0.6717/0.3283	G	0.401	intergenic_variant			Heart rate response to recovery post exercise (10 sec), Heart rate response to recovery post exercise (20 sec), Heart rate response to recovery post exercise (30 sec)
1375	21	rs180271	rs199522529	7	93551000	G/A	0.701693	7q21.3	0.2677/0.7323	G	0.4345	upstream_gene_variant
1376	21	rs180271	rs4262	7	93551428	C/T	0.647046	7q21.3	0.3939/0.6061	C	0.4533	5_prime_UTR_variant	GNG11	ENSG00000127920	Heart rate variability traits (pvRSA/HF), Heart rate variability traits (SDNN)
1377	21	rs180271	rs34504180	7	93550989	AAAAAAAAAAAA/AAAAAAAAAAA	0.623134	7q21.3	0.7172/0.2828	NULL	NULL	upstream_gene_variant
1378	21	rs180271	rs144951423	7	93549406	A/G	0.586057	7q21.3	0.1919/0.8081	A	0.3035	upstream_gene_variant
1379	21	rs180271	rs58293840	7	93549401	AAAAAAAAAAA/AAAAAAAAAAAAA	0.586057	7q21.3	0.8081/0.1919	NULL	NULL	upstream_gene_variant
1380	21	rs180271	rs180246	7	93548741	C/T	0.579881	7q21.3	0.202/0.798	C	0.2676	upstream_gene_variant
1381	21	rs180271	rs180264	7	93541594	C/G	0.557135	7q21.3	0.8182/0.1818	G	0.1817	downstream_gene_variant
1382	21	rs180271	rs180263	7	93541606	C/T	0.551867	7q21.3	0.1818/0.8182	C	0.1737	downstream_gene_variant
1383	21	rs180271	rs180241	7	93549656	C/T	0.548639	7q21.3	0.8232/0.1768	T	0.1811	upstream_gene_variant
1384	21	rs180271	rs180236	7	93553341	A/G	0.528111	7q21.3	0.3485/0.6515	A	0.2887	intron_variant	GNG11	ENSG00000127920
1385	21	rs180271	rs180272	7	93539081	A/C	0.520012	7q21.3	0.8131/0.1869	C	0.1927	3_prime_UTR_variant	GNGT1	ENSG00000127928
1386	21	rs180271	rs34908558	7	93539159	AAAAAAAAAAAAA/AAAAAAAAAAAA	0.513575	7q21.3	0.4899/0.5101	NULL	NULL	3_prime_UTR_variant	GNGT1	ENSG00000127928
1387	21	rs180271	rs67186158	7	93541370	AAAAAAAAA/AAAAAAAA	0.500981	7q21.3	0.697/0.303	NULL	NULL	downstream_gene_variant
1388	22	rs2941331	rs2941331	16	9289315	C/T	1	16p13.2	0.7626/0.2374	T	0.3387	intergenic_variant
1389	22	rs2941331	rs80309473	16	9288556	AAG/AAGAAG	0.848636	16p13.2	0.2121/0.7879	NULL	NULL	intergenic_variant
1390	22	rs2941331	rs34133697	16	9290010	AAAAAAA/AAAAAAAA	0.83715	16p13.2	0.2121/0.7879	NULL	NULL	intergenic_variant
1391	23	rs34505898	rs34505898	19	5882857	G/A	1	19p13.3	0.904/0.096	A	0.0353	intron_variant	FUT5/AC024592.12	ENSG00000130383/ENSG00000267740
1392	23	rs34505898	rs17271897	19	5886764	C/T	0.988603	19p13.3	0.904/0.096	T	0.028	intron_variant	FUT5/AC024592.12	ENSG00000130383/ENSG00000267740
1393	23	rs34505898	rs12982903	19	5872403	A/G	0.977439	19p13.3	0.096/0.904	A	0.0353	intron_variant	FUT5/AC024592.12	ENSG00000130383/ENSG00000267740	Heart rate variability traits (SDNN)
1394	23	rs34505898	rs12973503	19	5875892	T/G	0.977439	19p13.3	0.904/0.096	G	0.0789	intron_variant	FUT5/AC024592.12	ENSG00000130383/ENSG00000267740
1395	23	rs34505898	rs34971496	19	5873282	A/G	0.977439	19p13.3	0.904/0.096	G	0.0787	intron_variant	FUT5/AC024592.12	ENSG00000130383/ENSG00000267740
1396	23	rs34505898	rs8108862	19	5873728	T/C	0.977439	19p13.3	0.096/0.904	T	0.0803	intron_variant	FUT5/AC024592.12	ENSG00000130383/ENSG00000267740	Heart rate response to recovery post exercise (30 sec), Heart rate response to recovery post exercise (40 sec), Heart rate response to recovery post exercise (50 sec)
1397	23	rs34505898	rs12975210	19	5894645	G/C	0.97708	19p13.3	0.904/0.096	C	0.0292	intron_variant	FUT5/AC024592.12/NDUFA11	ENSG00000130383/ENSG00000267740/ENSG00000174886
1398	23	rs34505898	rs12974377	19	5883973	C/T	0.9665	19p13.3	0.904/0.096	T	0.0723	intron_variant	FUT5/AC024592.12	ENSG00000130383/ENSG00000267740	Heart rate response to recovery post exercise (20 sec)
1399	23	rs34505898	rs12984289	19	5872968	A/G	0.9665	19p13.3	0.096/0.904	A	0.0791	intron_variant	FUT5/AC024592.12	ENSG00000130383/ENSG00000267740
1400	23	rs34505898	rs34568271	19	5879711	C/T	0.965897	19p13.3	0.904/0.096	T	0.0282	intron_variant	FUT5/AC024592.12	ENSG00000130383/ENSG00000267740
1401	23	rs34505898	rs74174353	19	5886666	A/T	0.95578	19p13.3	0.904/0.096	T	0.0302	intron_variant	FUT5/AC024592.12	ENSG00000130383/ENSG00000267740
1402	23	rs34505898	rs55800071	19	5878583	A/G	0.95578	19p13.3	0.904/0.096	G	0.0363	intron_variant	FUT5/AC024592.12	ENSG00000130383/ENSG00000267740
1403	23	rs34505898	rs35103346	19	5878684	T/A	0.95578	19p13.3	0.096/0.904	T	0.0363	intron_variant	FUT5/AC024592.12	ENSG00000130383/ENSG00000267740
1404	23	rs34505898	rs12974991	19	5894584	G/A	0.954944	19p13.3	0.904/0.096	A	0.0298	intron_variant	FUT5/AC024592.12/NDUFA11	ENSG00000130383/ENSG00000267740/ENSG00000174886	Heart rate response to exercise, Heart rate response to recovery post exercise, Heart rate variability traits (pvRSA/HF), Heart rate variability traits (RMSSD)
1405	23	rs34505898	rs35952442	19	5889071	T/C	0.954944	19p13.3	0.096/0.904	T	0.032	intron_variant	FUT5/AC024592.12	ENSG00000130383/ENSG00000267740
1406	23	rs34505898	rs34860663	19	5890655	C/T	0.954944	19p13.3	0.096/0.904	C	0.0298	intron_variant	FUT5/AC024592.12	ENSG00000130383/ENSG00000267740
1407	23	rs34505898	rs55928223	19	5890670	T/C	0.954944	19p13.3	0.904/0.096	C	0.0302	intron_variant	FUT5/AC024592.12	ENSG00000130383/ENSG00000267740
1408	23	rs34505898	rs12974440	19	5894386	A/G	0.954944	19p13.3	0.096/0.904	A	0.03	intron_variant	FUT5/AC024592.12/NDUFA11	ENSG00000130383/ENSG00000267740/ENSG00000174886	Heart rate response to recovery post exercise (10 sec), Heart rate variability traits (pvRSA/HF), Heart rate variability traits (RMSSD), Heart rate variability traits (SDNN)
1409	23	rs34505898	rs17271904	19	5892274	C/G	0.954944	19p13.3	0.904/0.096	G	0.0298	3_prime_UTR_variant	FUT5/AC024592.12/NDUFA11	ENSG00000130383/ENSG00000267740/ENSG00000174886
1410	23	rs34505898	rs12980262	19	5893058	G/A	0.954944	19p13.3	0.904/0.096	A	0.0298	missense_variant	FUT5/AC024592.12/NDUFA11	ENSG00000130383/ENSG00000267740/ENSG00000174886	Heart rate variability traits (SDNN)
1411	23	rs34505898	rs702064	19	5896766	C/T	0.845765	19p13.3	0.904/0.096	T	0.0571	intron_variant	FUT5/AC024592.12/NDUFA11	ENSG00000130383/ENSG00000267740/ENSG00000174886
1412	23	rs34505898	rs778800	19	5900247	T/C	0.807991	19p13.3	0.8939/0.1061	C	0.0581	intron_variant	FUT5/AC024592.12/NDUFA11/AC104532.3	ENSG00000130383/ENSG00000267740/ENSG00000174886/ENSG00000266941	Height
1413	23	rs34505898	rs35752484	19	5878320	TTTCTTTCTTTCTTTCTTTCT/TTTCTTTCTTTCTTTCT	0.7789	19p13.3	0.8838/0.1162	NULL	NULL	intron_variant	FUT5/AC024592.12	ENSG00000130383/ENSG00000267740
1414	23	rs34505898	rs10425039	19	5877764	A/G	0.7789	19p13.3	0.8838/0.1162	G	0.098	intron_variant	FUT5/AC024592.12	ENSG00000130383/ENSG00000267740
1415	23	rs34505898	rs10405089	19	5878549	C/T	0.7789	19p13.3	0.8838/0.1162	T	0.1006	intron_variant	FUT5/AC024592.12	ENSG00000130383/ENSG00000267740
1416	23	rs34505898	rs71172778	19	5879059	-/A	0.7789		0.8838/0.1162	A	0.0907	intron_variant
1417	23	rs34505898	rs10423418	19	5877374	C/T	0.7789	19p13.3	0.8838/0.1162	T	0.0988	intron_variant	FUT5/AC024592.12	ENSG00000130383/ENSG00000267740
1418	23	rs34505898	rs10424279	19	5877734	C/T	0.7789	19p13.3	0.8838/0.1162	T	0.098	intron_variant	FUT5/AC024592.12	ENSG00000130383/ENSG00000267740
1419	23	rs34505898	rs10406047	19	5878999	C/T	0.7789	19p13.3	0.8838/0.1162	T	0.0962	intron_variant	FUT5/AC024592.12	ENSG00000130383/ENSG00000267740
1420	23	rs34505898	rs10418257	19	5879295	T/G	0.7789	19p13.3	0.8838/0.1162	G	0.096	intron_variant	FUT5/AC024592.12	ENSG00000130383/ENSG00000267740
1421	23	rs34505898	rs10411214	19	5879667	A/G	0.7789	19p13.3	0.1162/0.8838	A	0.0885	intron_variant	FUT5/AC024592.12	ENSG00000130383/ENSG00000267740
1422	23	rs34505898	rs10424683	19	5877913	T/C	0.7789	19p13.3	0.1162/0.8838	T	0.1022	intron_variant	FUT5/AC024592.12	ENSG00000130383/ENSG00000267740
1423	23	rs34505898	rs34261218	19	5878193	G/-	0.7789	19p13.3	0.8838/0.1162	-	0.0547	intron_variant	FUT5/AC024592.12	ENSG00000130383/ENSG00000267740
1424	23	rs34505898	rs10406814	19	5878997	C/A	0.7789	19p13.3	0.1162/0.8838	C	0.0887	intron_variant	FUT5/AC024592.12	ENSG00000130383/ENSG00000267740
1425	23	rs34505898	rs10423970	19	5877256	A/G	0.77159	19p13.3	0.8838/0.1162	G	0.0982	intron_variant	FUT5/AC024592.12	ENSG00000130383/ENSG00000267740
1426	23	rs34505898	rs10412316	19	5879457	T/C	0.717864	19p13.3	0.1111/0.8889	T	0.0938	intron_variant	FUT5/AC024592.12	ENSG00000130383/ENSG00000267740
1427	23	rs34505898	rs778801	19	5899385	T/C	0.703359	19p13.3	0.1162/0.8838	T	0.0687	intron_variant	FUT5/AC024592.12/NDUFA11	ENSG00000130383/ENSG00000267740/ENSG00000174886
1428	23	rs34505898	rs35728843	19	5903479	C/G	0.683736	19p13.3	0.904/0.096	G	0.0531	intron_variant	FUT5/AC024592.12/NDUFA11	ENSG00000130383/ENSG00000267740/ENSG00000174886
1429	23	rs34505898	rs143152443	19	5871901	G/A	0.676714	19p13.3	0.0859/0.9141	G	0.0549	intron_variant	FUT5/AC024592.12	ENSG00000130383/ENSG00000267740
1430	23	rs34505898	rs543519	19	5906395	T/A	0.672628	19p13.3	0.904/0.096	A	0.0527	intron_variant	AC104532.2/VMAC	ENSG00000267314/ENSG00000187650
1431	23	rs34505898	rs34366264	19	5907915	T/C	0.672628	19p13.3	0.096/0.904	T	0.0529	intron_variant	AC104532.2/VMAC	ENSG00000267314/ENSG00000187650
1432	23	rs34505898	rs55660714	19	5904788	G/C	0.672628	19p13.3	0.904/0.096	C	0.0537	upstream_gene_variant
1433	23	rs34505898	rs74174355	19	5915151	C/T	0.661551	19p13.3	0.904/0.096	T	0.0497	synonymous_variant	CAPS	ENSG00000105519
1434	23	rs34505898	rs274784	19	5913826	T/C	0.661551	19p13.3	0.096/0.904	T	0.0521	5_prime_UTR_variant	AC104532.2/AC104532.4/CAPS	ENSG00000267314/ENSG00000267571/ENSG00000105519
1435	23	rs34505898	rs274795	19	5921352	G/A	0.661551	19p13.3	0.904/0.096	A	0.0395	intron_variant	RANBP3	ENSG00000031823
1436	23	rs34505898	rs117591440	19	5862470	C/T	0.644186	19p13.3	0.9293/0.0707	T	0.0252	downstream_gene_variant
1437	23	rs34505898	rs35941975	19	5962553	G/A	0.633021	19p13.3	0.899/0.101	A	0.0395	intron_variant	RANBP3	ENSG00000031823
1438	23	rs34505898	rs12985605	19	5961287	T/C	0.633021	19p13.3	0.899/0.101	C	0.0789	intron_variant	RANBP3	ENSG00000031823
1439	23	rs34505898	rs36071073	19	5963488	G/T	0.633021	19p13.3	0.899/0.101	T	0.0789	intron_variant	RANBP3	ENSG00000031823
1440	23	rs34505898	rs7259761	19	5952713	A/G	0.633021	19p13.3	0.101/0.899	A	0.0793	intron_variant	RANBP3	ENSG00000031823
1441	23	rs34505898	rs7258475	19	5943306	G/T	0.633021	19p13.3	0.899/0.101	T	0.0785	intron_variant	RANBP3	ENSG00000031823
1442	23	rs34505898	rs626000	19	5961848	C/A	0.633021	19p13.3	0.899/0.101	A	0.0789	intron_variant	RANBP3	ENSG00000031823
1443	23	rs34505898	rs34831649	19	5957571	C/T	0.633021	19p13.3	0.899/0.101	T	0.0789	intron_variant	RANBP3	ENSG00000031823
1444	23	rs34505898	rs55879542	19	5927857	C/G	0.630669	19p13.3	0.904/0.096	G	0.0254	intron_variant	RANBP3	ENSG00000031823
1445	23	rs34505898	rs35163366	19	5965275	AAA/AA	0.624564	19p13.3	0.101/0.899	NULL	NULL	intron_variant	RANBP3	ENSG00000031823
1446	23	rs34505898	rs35113160	19	5972080	G/A	0.622042	19p13.3	0.096/0.904	G	0.0393	intron_variant	RANBP3	ENSG00000031823
1447	23	rs34505898	rs10425737	19	5974323	T/A	0.622042	19p13.3	0.096/0.904	T	0.0787	intron_variant	RANBP3	ENSG00000031823
1448	23	rs34505898	rs481912	19	5968006	C/T	0.622042	19p13.3	0.904/0.096	T	0.0821	intron_variant	RANBP3	ENSG00000031823
1449	23	rs34505898	rs10406420	19	5974876	T/G	0.622042	19p13.3	0.904/0.096	G	0.0787	intron_variant	RANBP3	ENSG00000031823
1450	23	rs34505898	rs274790	19	5936422	C/T	0.616289	19p13.3	0.101/0.899	C	0.0399	intron_variant	RANBP3	ENSG00000031823
1451	23	rs34505898	rs56064819	19	5987573	C/-	0.589303	19p13.3	0.9091/0.0909	-	0.0385	intron_variant	CTC-232P5.1	ENSG00000266983
1452	23	rs34505898	rs145506664	19	5981598	G/A	0.589303	19p13.3	0.9091/0.0909	A	0.0389	intron_variant	CTC-232P5.1	ENSG00000266983
1453	23	rs34505898	rs532372618	19	5979561	ACACA	0.583471	19p13.3	0.8939	NULL	NULL	intron_variant	CTC-232P5.1	ENSG00000266983
1454	23	rs34505898	rs494642	19	5988263	T/C	0.572752	19p13.3	0.0909/0.9091	T	0.0717	intron_variant	CTC-232P5.1	ENSG00000266983
1455	23	rs34505898	rs274796	19	5918207	G/A	0.563842	19p13.3	0.8939/0.1061	A	0.105	intron_variant	RANBP3	ENSG00000031823
1456	23	rs34505898	rs59174308	19	5950384	C/T	0.504578	19p13.3	0.1111/0.8889	C	0.1078	intron_variant	RANBP3	ENSG00000031823

## Sheet: Supplementary Data7
	Supplementary Data 7: Previously reported loci for heart rate variability in a meta-analysis of individuals of European ancestry.
Locus	Locus	Chr	SNP	Position (bp) (build 36)	Closest gene	Trait	Allele E/O	Stage 1+2			UK Biobank
								EAF	Effect (se)	p-value	Effect(se)	p-value
1	1	19	rs12974991	5845584	NDUFA11	RMSSD	A/G	0.078	—0.116(0.008)	4.57e-46	—0.091 (0.007)	2.4e-41
			rs12974440	5845386		pvRSA$	A/G	0.073	— 0.244(0.019)	1.91e-41	—0.091 (0.007)	2.3e-41
			rs12980262	5844058		SDNN	A/G	0.076	—0.060(0.006)	2.3e-23	—0.058 (0.006)	6.8e-20
2	2	12	rs10842383	24663234	LINC00477 (C72or(67)	SDNN	C/T	0.863	—0.049(0.004)	9.33e-31	—0.053 (0.005)	2.5e-27
						RMSSD		0.862	—0.065(0.006)	2.45e-29	—0.063 (0.005)	1.2e-33
3	3	6	rs236349	36928543	PPIL1	SDNN	G/A	0.651	—0.033(0.003)	3.7e-25	—0.033 (0.004)	9.2e-20
						RMSSD		0.655	—0.035(0.004)	9.1e-17	—0.032 (0.004)	6.3e-16
4	4	12	rs7980799	33468257	SYT10	RMSSD	A/C	0.39	— 0.039(0.004)	3.19e-20	—0.038 (0.004)	2.8e-23
			rs1351682	33490042		pvRSA$	G/A	0.437	—0.073(0.009)	5.7e-15	—0.034 (0.004)	1.9e-19
			rs1384598	33514166		SDNN	T/A	0.432	— 0.023(0.003)	7.37e-13	—0.026 (0.004)	2.1e-13
5	5	7	rs4262	93389364	GNG11	SDNN	C/T	0.39	— 0.028(0.003)	4.26e-17	—0.024 (0.004)	9.7e-12
			rs180238	93388383		RMSSD	C/T	0.333	— 0.034(0.004)	7.99e-16	—0.031 (0.004)	1.8e-15
6	6	14b	rs4899412	71534015	RGS6	SDNN	T/C	0.253	— 0.026(0.004)	3.13e-13	—0.014 (0.004)	0.00064
			rs2052015	71556806		RMSSD	T/C	0.165	— 0.036(0.006)	3.56e-10	—0.014 (0.005)	0.0078
		14c	rs2529471	71883022		SDNN	C/A	0.429	—0.021(0.003)	1.88e-12	—0.016 (0.004)	4.3e-06
		14a	rs36423	71422955		SDNN	T/G	0.129	— 0.033(0.005)	6.25e-13	—0.027 (0.005)	4.1e-07
						RMSSD		0.127	—0.040(0.006)	5.36e-11	—0.021 (0.006)	0.00029
7	7	15a	rs2680344	71440538	HCN4	SDNN	A/G	0.777	—0.024(0.004)	4.88e-11	—0.017 (0.004)	2.5e-05
		15b	rs1812835	71294557	NEO1	RMSSD	A/C	0.418	— 0.025(0.004)	5.18e-10	—0.020 (0.004)	2.4e-07
8	8	20	rs6123471	36273570	KIAA1755	RMSSD	T/C	0.534	— 0.024(0.004)	1.3e-08	—0.012 (0.004)	0.0013
			Note: P-values of significantly replicated variants are shown in bold (p<0.05/17). RMSSD, root mean square of successive differences; SDNN, SD of normal-to-normal intervals; pvRSA, peak valley Respiratory Sinus Arrhythmia; AlleleE/O, effect/other allele; EAF, effect allele frequency; se, standard error. $ Since pvRSA is not measured in UK Biobank the look up was done for RMSSD

## Sheet: Supplementary Data8
Supplementary Data 8: SNP based heritability and genetic correlation of HRV traits
	HRV traits	RMSSD	RMSSDc	SDNN	SDNNc
	RMSSD	0.0945 (0.0155)	0.9533 (0.0128)	0.9844 (0.0211)	0.8619 (0.0436)
	RMSSDc		0.0826 (0.0162)	0.9732 (0.0216)	0.9673 (0.0314)
	SDNN			0.0786 (0.0141)	0.9249 (0.018)
	SDNNc				0.0631 (0.0137)
	RMSSD, root mean square of successive differences; RMSSDc, heart rate corrected root mean square of successive differences; SDNN, SD of normal-to-normal intervals; SDNNc, heart rate corrected SD of normal-to-normal intervals. The SNP based heritabilites are on the diagonal.

## Sheet: Supplementary Data9
Supplementary Data 9: Genetic correlation by cross-trait LD score regression
		RMSSD			RMSSDc			SDNN			SDNNc
Trait	PMID	rg	se	p-value	rg	se	pvalue	rg	se	pvalue	rg	se	pvalue
Systolic blood pressure	30224653	-0.1361	0.0423	0.0013	-0.1354	0.0455	0.0029	-0.1501	0.0447	0.0008	-0.1428	0.0477	0.0028
Diastolic blood pressure	30224653	-0.2528	0.0419	1.57e-09	-0.2064	0.0433	1.86e-06	-0.2211	0.0418	1.21e-07	-0.1444	0.0443	0.0011
Heart rate	23583979	-0.7445	0.0801	1.48e-20	-0.5422	0.0885	9.07e-10	-0.5961	0.0837	1.07e-12	-0.2879	0.099	0.0036
Heart failure	31919418	-0.2267	0.0685	0.0009	-0.2473	0.0713	0.005	-0.3358	0.0758	9.56e-06	-0.3678	0.0846	1.37e-05
Atrial fibrillation	29892015	-0.0067	0.0599	0.9107	-0.0187	0.062	0.763	-0.0579	0.0612	0.3441	-0.0824	0.0654	0.2108
Coronary artery disease	29212778	-0.1555	0.0426	0.0003	-0.1552	0.0445	0.005	-0.1941	0.046	2.4e-05	-0.1919	0.0493	9.93e-05
PR interval	32439900	-0.0208	0.0386	0.5906	-0.0277	0.0382	0.4677	-0.0073	0.0417	0.8602	-0.0108	0.0449	0.8107
Type 2 diabetes mellitus	22885922	-0.4809	0.2282	0.0351	-0.3492	0.1338	0.009	-0.3488	0.1231	0.0046	-0.36	0.128	0.0049
Depressive symptoms	27089181	0.116	0.2196	0.5975	0.0257	0.094	0.7843	-0.02	0.0953	0.8333	0.0173	0.1097	0.8744
Parkinsons disease	19915575	-0.2481	0.3218	0.4408	-0.1368	0.0986	0.1654	-0.0674	0.0962	0.4837	-0.0679	0.107	0.5257
Alzheimers disease	24162737	-0.1748	0.1311	0.1825	-0.1007	0.1322	0.4462	-0.0576	0.1283	0.6535	0.0626	0.1405	0.6558
Genetic correlation between heart rate variability and related traits was estimated using the bivariate LD score regression. Abbreviations: RMSSD, root mean square of successive differences; RMSSDc, heart rate corrected root mean square of successive differences; SDNN, SD of normal-to-normal intervals; SDNNc, heart rate corrected SD of normal-to-normal intervals; rg genetic correlation between th…

## Sheet: Supplementary Data10
	Supplementary Data 10: Power calculations using mRnd
		All cause mortality		Cardiovascular mortality
		RMSSD	SDNN	RMSSD	SDNN
	Sample size	412891	412891	412891	412891
	Type-I error rate	0.05	0.05	0.05	0.05
	Proportion of mortality	0.042	0.042	0.009	0.009
	Hazard ratio of mortality per standard deviation	1.86	2.2	1.78	2.13
	Proportion of variance explained by the SNP or allele score*	0.024	0.014	0.024	0.014
	Power#	1	1	1	1
	RMSSD, root mean square of successive differences; RMSSDc, heart rate corrected root mean square of successive differences; SDNN, SD of normal-to-normal intervals; SDNNc, heart rate corrected SD of normal-to-normal intervals;SNP, single nucleotide polymorphism. The SNP based heritabilites are on the diagonal. *Explained variance was taken from Nolte IM et al. 2017. # Power was calculated using a …

[truncated: 4 more sheets: Supplementary Data11, Supplementary Data12, Supplementary Data13, Supplementary Data14]
